# Supplementary material for: Real time 3D monitoring of sintering ore temperature enabled by temporal fusion transformers
Source: Sci Rep. 2025 Dec 9;15:43455. doi: 10.1038/s41598-025-27254-9 (PMC12689634; doi:10.1038/s41598-025-27254-9)
Supplement: Supplementary file 1 — Supplementary Information. [file 41598_2025_27254_MOESM1_ESM.csv]

Variable explanation:	X, Y, Z: 3D spatial coordinates	Ti represents the i-th frame number
X	Y	Z	T1	T2	T3	T4	T5	T6	T7	T8	T9	T10	T11
2.298634405	2.297527615	2.84682584	293.15	293.15	293.15	293.1499998	293.1500141	293.1501138	293.1674937	297.9363157	294.2072188	8146.987012	18978.37712
2.423293532	2.410932026	2.322448709	293.15	293.15	293.15	293.15	293.1500014	293.1500095	293.1513859	293.4935913	303.2679247	1103.967639	23290.26101
2.309330459	2.947493361	2.995348973	293.15	293.15	293.15	293.1499999	293.150004	293.1500698	293.1530102	293.5631716	289.7357797	8903.508241	19408.14605
3.049666917	2.29796026	2.880400737	293.15	293.15	293.15	293.15	293.1500031	293.1500399	293.152622	293.5459899	302.7737096	6458.278499	18794.62398
3.010689394	2.405744423	2.358866394	293.15	293.15	293.15	293.15	293.1500003	293.1500112	293.1505517	293.2636051	297.3619107	724.8871766	22970.72686
3.120327782	3.155452439	2.33867883	293.15	293.15	293.15	293.15	293.1500004	293.1500057	293.1506933	293.2334687	295.2127111	979.1910446	25254.75748
2.421516704	2.905111574	2.318686661	293.15	293.15	293.15	293.15	293.1500013	293.150009	293.1516337	293.4361926	294.1897023	-486.5690687	24707.37771
4.724627477	2.521293379	3.500424532	293.15	293.15	293.15	293.15	293.1500013	293.1500497	293.1579065	293.4850277	263.3764807	13689.2035	14910.93113
4.097833041	3.555068373	3.854340145	293.15	293.15	293.15	293.15	293.1500026	293.1500549	293.1537263	293.4539691	343.4547744	14432.78567	14683.42443
4.009057182	2.576404083	4.609471184	293.15	293.15	293.15	293.1499997	293.150029	293.1503926	293.167756	296.5806479	132.3835618	9469.652102	9757.136652
3.618730087	3.770239799	4.180460796	293.15	293.15	293.15	293.1499999	293.1500094	293.1502081	293.1667416	293.7521497	394.5771549	13136.15846	13259.27381
5.103260041	3.80771767	5.174032392	293.15	293.15	293.15	293.1499999	293.1500117	293.1501447	293.1949815	293.5323767	311.9984692	8929.37482	9025.44289
6.364288924	3.26479654	5.468256214	293.15	293.15	293.15	293.15	293.1500118	293.1504862	293.2206533	294.4152011	447.3706123	7466.05361	7537.767267
4.162184377	3.964230803	3.231585651	293.15	293.15	293.15	293.15	293.1500009	293.150024	293.1517907	293.2584353	294.5851767	13490.76909	19805.0631
3.704835216	4.442191708	3.825869841	293.15	293.15	293.15	293.15	293.1500034	293.1500718	293.1532292	293.4475692	348.131463	16043.31581	16507.50652
3.250451743	3.977640271	3.148966732	293.15	293.15	293.15	293.15	293.1500012	293.1500163	293.1514245	293.3600674	289.4452599	12294.26508	20571.44196
2.571082248	3.507487428	4.539082139	293.15	293.15	293.15	293.1499997	293.1500249	293.1504075	293.2047668	294.5890603	276.3767507	10956.18504	11206.4507
2.713991268	2.700518712	5.564397163	293.15	293.15	293.15	293.1499992	293.1500749	293.1522201	293.26315	304.9337637	749.7042456	6661.612861	6876.35534
2.481926204	4.632665184	3.867398725	293.15	293.15	293.15	293.1499999	293.1500097	293.150095	293.1588747	295.7652217	339.9086922	16325.56574	16619.29044
6.185386708	3.995907852	4.36668923	293.15	293.15	293.15	293.15	293.1500029	293.1501122	293.1567873	294.044979	409.1065352	12243.51022	12571.14373
7.317804727	3.325448103	4.517267111	293.15	293.15	293.15	293.15	293.1500023	293.1501264	293.1604031	293.9343064	325.8982024	10388.42326	10930.55457
5.555886073	3.250964648	6.787179972	293.15	293.15	293.15	293.1499998	293.1500552	293.1503229	293.6986081	299.3797278	4885.384491	4567.007823	4584.16696
3.767858635	4.010568979	6.017779758	293.15	293.15	293.15	293.1499993	293.1500633	293.1512238	293.370116	311.7094211	3531.248295	6605.097275	6697.300605
3.101492264	4.307620143	6.957529488	293.15	293.15	293.15	293.1499967	293.1503686	293.152107	293.5562637	358.9263394	5036.353919	4830.798417	4854.214085
4.542738786	3.241941122	7.26291254	293.15	293.15	293.15	293.1499964	293.1504731	293.1502407	293.8663246	343.6887584	3905.059316	3813.046262	3841.468711
3.550047363	3.492004362	8.315308668	293.15	293.15	293.1500001	293.1499935	293.1503805	293.2065167	293.1555379	200.6481557	2535.749665	2697.690522	2703.697437
6.084205425	4.072926676	6.504090472	293.15	293.15	293.15	293.1499999	293.1500231	293.1511316	293.2312585	299.195662	5116.656819	5558.439817	5576.058385
7.310582755	2.942145518	7.370119355	293.15	293.15	293.15	293.1500004	293.1501211	293.1552725	293.7965759	306.9205805	3387.447053	3531.276763	3542.733454
6.305861354	3.720654153	7.948383121	293.15	293.15	293.15	293.1499996	293.1500674	293.1539201	293.424846	284.0304368	3104.840371	3130.913498	3134.572129
5.716614306	3.390755692	8.669784779	293.15	293.15	293.1500001	293.1500045	293.1501675	293.1919949	298.244447	578.7445592	2361.005766	2338.626231	2342.559341
6.671186014	2.844570288	9.794839563	293.15	293.15	293.1500002	293.1500007	293.1509942	293.1676834	294.6800906	1619.415212	1516.046042	1518.171075	1519.157849
5.819576128	2.536167541	2.484366298	293.15	293.15	293.15	293.15	293.1500004	293.1500226	293.1525767	293.2610475	294.4705712	385.3892178	22239.11657
4.835904657	4.041110762	2.529954804	293.15	293.15	293.15	293.15	293.1500003	293.1500128	293.1507078	293.2104678	300.4933114	2015.397759	26140.56325
3.366379432	5.76225792	3.390927422	293.15	293.15	293.15	293.15	293.1500013	293.1500414	293.1494132	293.3156423	284.1942094	19286.63163	22901.64297
7.80697979	4.068963453	5.805296805	293.15	293.15	293.15	293.15	293.1500092	293.150602	293.1640733	297.6988185	2026.19341	7177.022643	7220.20891
8.715671966	3.103329104	5.862456715	293.15	293.15	293.15	293.15	293.1500177	293.1506363	293.2306457	296.022174	2077.374038	6264.767639	6307.98959
3.918354673	4.743535855	2.911678592	293.15	293.15	293.15	293.15	293.1500007	293.1500161	293.1506763	293.3100389	294.3532188	8802.53635	24778.6461
4.958633242	4.804672914	4.484491525	293.15	293.15	293.15	293.1499999	293.1500046	293.1501917	293.1510287	294.2523652	386.4675075	13125.33464	13259.58041
4.602748187	4.835208099	5.846972593	293.15	293.15	293.15	293.1499995	293.1500325	293.1504149	293.1460405	304.6475833	2497.580655	7833.408895	7848.301406
3.631325375	4.794625148	5.00808636	293.15	293.15	293.15	293.1499996	293.1500344	293.1506844	293.1363752	298.0128123	96.26428784	10766.00189	10835.09603
6.551284523	4.474868136	3.468698959	293.15	293.15	293.15	293.15	293.1500006	293.1500376	293.1487076	293.2502419	339.2310478	16362.26457	18934.02113
6.713261721	5.059235933	5.961599284	293.15	293.15	293.15	293.1499999	293.1500162	293.1508679	293.0848877	289.8583355	3384.51392	7617.847619	7659.006891
5.242378213	5.466563164	3.527172253	293.15	293.15	293.15	293.15	293.1500015	293.1500518	293.1495265	293.4798972	317.1383864	18624.83179	20886.21098
6.607809729	5.498048995	4.412622526	293.15	293.15	293.15	293.15	293.1500023	293.1501112	293.1460819	293.5704951	421.630796	14562.03372	14712.10761
4.063128402	4.240229833	13.44115578	293.15	293.1500001	293.1500047	293.149305	293.2109493	292.9525321	624.0558263	633.5120397	632.58905	633.0255513	633.0506211
3.626720396	3.622051745	13.61680557	293.15	293.1500001	293.1500066	293.1484043	293.3064917	289.3124167	567.5157806	585.0047977	587.2667477	587.8170886	587.9064757
4.903838608	3.634006739	12.41273363	293.15	293.15	293.1499997	293.1502107	293.1585076	292.5643256	715.5949646	765.9281031	768.6347958	771.8481155	772.1749564
4.897455315	3.592381405	14.97005548	293.15	293.1500004	293.1500394	293.154491	292.8631637	367.6718993	464.7385453	461.9708719	463.2375122	463.421927	463.4656285
3.34308373	3.333109229	10.95875089	293.15	293.15	293.1500025	293.1498794	293.1563277	294.1711726	238.6305624	1056.611053	1109.302842	1115.528744	1116.060376
3.650151309	3.685323258	16.31239522	293.15	293.1500011	293.1498969	293.1465556	294.210384	398.364791	392.120094	394.5882265	394.7852623	394.8675615	394.8867701
5.430552433	3.835027463	13.15372293	293.15	293.15	293.1500002	293.1500232	293.1576805	293.2763823	652.9252672	652.0122729	654.0513915	654.6035145	654.4248713
4.315228282	2.952578443	9.807009242	293.15	293.15	293.1500002	293.1499767	293.1534706	293.0728971	299.3394134	1602.699491	1525.720578	1536.158712	1538.204948
3.062633228	4.429972997	9.625654381	293.15	293.15	293.1500005	293.1499364	293.1570512	293.0649689	294.4305578	1917.806411	1887.690527	1890.008544	1892.225931
8.6065274	3.399433751	3.332240601	293.15	293.15	293.15	293.15	293.1500005	293.1500233	293.1523032	293.2704855	319.5480829	14079.87711	17446.2934
8.539279277	3.940727019	3.935293362	293.15	293.15	293.15	293.15	293.1500006	293.1500526	293.1521536	293.2548511	325.9491496	14460.50804	14636.5013
10.01191885	2.794721812	4.234461005	293.15	293.15	293.15	293.15	293.150002	293.1501124	293.1612664	292.7899435	400.9974607	11035.43956	11310.79959
9.986132935	3.859467767	5.057308625	293.15	293.15	293.15	293.15	293.1500057	293.1503127	293.1820078	291.7492168	301.9527726	9106.765191	9305.149157
3.718118233	6.017065206	4.41618067	293.15	293.15	293.15	293.1499999	293.1500055	293.1501241	293.1529436	294.0446467	199.7008471	15350.74806	15760.0637
3.82166709	5.422320552	6.939804669	293.15	293.15	293.15	293.1499962	293.1502255	293.1503453	293.1816486	346.0553473	5634.793271	5528.934111	5546.549381
2.900966928	5.204860117	5.967687879	293.15	293.15	293.15	293.1499985	293.1500983	293.1490797	293.4425104	308.015981	3410.872821	7827.962345	7848.61568
2.941476241	7.299271643	4.276271609	293.15	293.15	293.15	293.1499999	293.1500102	293.1502335	293.1475534	295.1164282	290.5364247	19009.47797	19332.62506
2.740997477	6.593898668	5.278408166	293.15	293.15	293.15	293.1499994	293.1500299	293.1514001	293.1303628	290.1402584	284.537517	11988.12933	12048.19386
2.980770604	5.611605241	8.259429858	293.15	293.15	293.1500002	293.1499867	293.150413	293.1540506	296.8939666	154.9441184	3379.893138	3469.099274	3472.891697
8.744218105	4.537022526	4.625174761	293.15	293.15	293.15	293.15	293.1500029	293.150177	293.1576537	293.3644446	320.1696424	11885.25896	11978.19142
9.822866996	4.767677318	5.603882511	293.15	293.15	293.15	293.15	293.1500061	293.1506963	293.1515171	294.2331747	1127.510104	8335.781979	8374.787356
9.455106832	3.999443931	6.709501362	293.15	293.15	293.15	293.1499999	293.1500346	293.1527616	293.3649553	292.4854155	5016.896015	5015.356081	5042.328924
11.08039722	4.176933273	5.883608075	293.15	293.15	293.15	293.1499999	293.1500082	293.1512884	293.1637649	286.4582499	2466.418355	6963.730092	6970.898467
10.12936909	3.071191864	7.732323631	293.15	293.15	293.15	293.1499992	293.1502061	293.1569991	293.9514725	217.6352204	2976.491386	3097.561859	3101.806666
5.284725916	4.533553195	7.749166024	293.15	293.15	293.15	293.1499976	293.150127	293.1536949	293.5077861	309.851018	3605.211199	3689.504802	3699.345512
5.658188118	5.294783279	7.181968804	293.15	293.15	293.15	293.149999	293.1500697	293.1524702	292.9687222	268.5970346	4887.595496	4956.099229	4966.801828
4.295292877	4.732260808	9.339521019	293.15	293.15	293.1500001	293.1499904	293.1510017	293.1444068	295.4431522	1715.642868	2074.049603	2152.04443	2161.973239
4.238333122	4.535726004	11.20057593	293.15	293.15	293.1500011	293.1499048	293.1543131	293.5362456	265.0881922	1162.41677	1147.393875	1154.080062	1154.860062
5.412270901	4.257948727	9.428484376	293.15	293.15	293.1500001	293.1499993	293.1508195	293.1921454	306.0312538	1812.963357	1944.25426	1969.761896	1970.525083
5.73807523	3.028857727	11.0984803	293.15	293.15	293.1500008	293.1500688	293.1513845	293.9294358	255.646804	996.78202	1037.856113	1038.936436	1039.480396
6.037345639	5.983975882	6.189856671	293.15	293.15	293.15	293.1499998	293.1500201	293.150824	293.1713128	296.3074195	5275.431205	7800.600018	7826.885558
5.794904831	4.38684099	11.8290862	293.15	293.15	293.1500008	293.1499875	293.153919	293.7416289	456.5847818	939.992537	946.4734569	948.688875	948.9009318
8.085811529	4.599506164	7.151668054	293.15	293.15	293.15	293.1499999	293.1500593	293.1538887	293.3441064	317.115562	4485.439391	4590.881395	4598.459075
6.742754866	4.116523103	9.97298561	293.15	293.15	293.1500001	293.150005	293.1500591	293.2711464	299.7081661	1600.289273	1612.47768	1615.651054	1616.078341
8.246330848	3.623872894	8.919390998	293.15	293.15	293.1500001	293.1499998	293.1503448	293.1499524	295.3733553	941.0859232	2145.597669	2184.428641	2187.183757
7.409935922	3.720194321	10.7565613	293.15	293.15	293.1500003	293.1500026	293.1527392	293.1547391	284.9705073	1199.730225	1207.077201	1214.420342	1214.727333
7.490140621	3.022975191	11.96304941	293.15	293.15	293.1500022	293.1501291	293.1585447	293.2167041	518.4159195	817.8077914	815.7589349	816.6358575	816.8089324
8.791727451	2.88778555	9.69912642	293.15	293.15	293.1500002	293.1500069	293.1511402	293.2076822	300.9405241	1618.612679	1538.508642	1557.206029	1558.412625
3.716001317	5.591048276	9.585917141	293.15	293.15	293.1500004	293.1499622	293.151817	293.3685846	289.5556619	2154.873388	2140.408529	2157.192831	2159.269907
3.160051147	4.533913685	12.29018758	293.15	293.15	293.1500067	293.1493878	293.1998358	291.4290375	732.9321964	850.4519676	850.4895716	852.2514977	852.4920709
4.939093791	6.352192899	6.916323486	293.15	293.15	293.15	293.1499989	293.1500712	293.1547689	293.1978917	336.0363918	6478.509133	6195.258957	6206.528419
6.621081896	4.322296043	8.354216681	293.15	293.15	293.15	293.1500002	293.1501275	293.1678016	292.7801251	274.8686287	2803.274693	2887.706521	2890.361605
4.860784735	5.791752903	8.646236443	293.15	293.15	293.1500002	293.1499785	293.1508142	293.1644878	292.7371734	584.0124908	3011.798616	3061.250099	3064.968475
5.813658526	4.97621939	9.531288657	293.15	293.15	293.1500001	293.1499919	293.1507395	293.190616	295.2373789	1957.015436	2048.671715	2049.452573	2050.718393
3.797804089	5.201722652	13.26798914	293.15	293.1500001	293.1500064	293.149181	293.17605	297.0522458	709.9680854	699.6934422	701.8653553	702.568276	702.7237589
4.524519598	4.48617783	14.78558294	293.15	293.1500003	293.1499987	293.1465759	293.309715	339.9678278	492.2045031	496.8480522	496.7364416	496.8829625	496.8729018
3.354058581	4.833858963	14.89969275	293.15	293.1500004	293.150072	293.1496546	292.7210012	366.824176	500.8725563	495.6776809	497.0262229	497.2526751	497.249136
4.30458806	4.669503842	16.95596762	293.15	293.1500014	293.1499208	293.1309053	292.6303595	376.3460058	380.6819388	381.0208898	381.1095717	381.0947674	381.056283
3.677269192	5.241257797	17.67509779	293.15	293.150007	293.1509813	293.1092499	302.4140188	361.4007146	363.5250028	363.5731296	363.6947417	363.7189919	363.7242628
4.950999488	3.687137972	17.65406248	293.15	293.1500089	293.150554	293.089166	301.0096178	351.168935	351.70158	351.9295838	352.0045929	352.0130549	352.0126867
4.024831713	4.053341081	18.96342934	293.15	293.1500103	293.1501252	293.42515	334.1991378	327.1023785	329.8826642	329.8573001	329.9010695	329.9015737	329.8942581
4.315447905	5.196306271	18.37404607	293.15	293.1500056	293.1507865	292.9544793	337.5501449	345.9886991	345.9878004	346.1696429	346.2165045	346.2484388	346.273987
7.005902987	3.729907591	13.11695484	293.15	293.1500001	293.1500012	293.1504295	293.1490449	295.9405731	666.9429254	654.301625	652.680276	653.1248308	653.2181753
5.373610861	4.236789404	16.11196698	293.15	293.1500018	293.1500235	293.1340749	294.6605268	413.22583	408.5797865	408.9209101	408.987925	409.0293067	409.0472428
5.642172498	4.289233227	13.95661617	293.15	293.1500001	293.1500044	293.1492773	293.1704037	289.125111	560.7681501	568.7172669	569.1930933	569.356865	569.3821462
6.02336025	3.256269186	13.62336627	293.15	293.1500002	293.1500111	293.1495096	293.3714792	285.2355853	551.110723	570.9047712	571.4172452	571.883859	571.9880866
7.446411768	3.282448094	14.81734711	293.15	293.1500002	293.150009	293.1541801	293.0237929	339.2884191	459.1494295	465.1907827	465.6960792	465.7826845	465.8278563
9.322813652	2.916747816	13.87861692	293.15	293.1500001	293.1500118	293.1493595	293.2793003	288.203112	510.2374794	531.6086198	531.0292756	531.3576227	531.4079632
6.052337899	3.423252508	16.32427604	293.15	293.1500015	293.1499832	293.1532333	294.011425	390.0812723	387.2047206	389.9174472	389.9273538	389.9887137	390.0036673
3.240284727	4.543229388	19.9963499	293.15	293.1501105	293.1488512	291.8024752	317.8664956	318.7332836	318.7759909	318.8218618	318.8263055	318.825649	318.8238836
4.475432768	4.459473493	19.8722805	293.15	293.1500546	293.1460047	292.8853553	318.355641	319.4083044	319.7194466	319.7240601	319.7256023	319.7244404	319.7236047
3.796173383	3.839840175	21.62033682	293.15	293.1502901	293.2219107	306.3209065	305.0396076	305.364628	305.5041835	305.5012705	305.5015416	305.4986006	305.4955724
4.057649222	5.116523262	20.17384354	293.15	293.1500254	293.1647288	292.3612977	318.6083669	318.6830747	318.6608248	318.7061411	318.7035235	318.6977186	318.6917616
8.750099276	5.154730653	3.539493532	293.15	293.15	293.15	293.15	293.1500004	293.1500248	293.1502085	293.1826557	311.9601829	17726.7499	19747.60492
7.42433069	4.144699983	2.76068346	293.15	293.15	293.15	293.15	293.1500002	293.1500137	293.1506424	293.2041427	303.0859649	5414.098398	24157.96489
6.891841212	5.514672594	3.076230698	293.15	293.15	293.15	293.15	293.1500003	293.1500153	293.1503781	293.2508627	299.381942	13215.76155	25154.10784
5.451309135	6.259970901	2.85728771	293.15	293.15	293.15	293.15	293.1500004	293.1500101	293.1506025	293.2301634	299.0252522	9233.999837	30059.57702
4.351024393	7.194799477	3.072793898	293.15	293.15	293.15	293.15	293.1500014	293.1500555	293.1499842	293.4985729	293.6271588	16363.87021	30753.34167
3.178601086	8.458653258	3.264109901	293.15	293.15	293.15	293.15	293.1500032	293.1500377	293.1518647	293.548034	306.795066	24330.3291	32805.09095
11.44109905	3.049532344	5.951271895	293.15	293.15	293.15	293.1499997	293.1500083	293.1518484	293.2564294	285.1009071	2581.882198	5907.707735	5963.584106
11.46996978	3.772783857	7.168610941	293.15	293.15	293.15	293.1499993	293.150024	293.1572296	293.352614	279.1738256	4033.521868	4082.120108	4088.480909
12.82191898	2.965354359	7.694896533	293.15	293.15	293.1500001	293.149995	293.1499839	293.19168	294.3242037	199.1684674	2943.731276	3050.310205	3054.648964
4.364739089	4.334670215	21.70154222	293.15	293.1504995	293.1540067	306.096694	305.4878784	305.7184093	305.7716188	305.7735383	305.7690672	305.7647619	305.7611868
4.699962028	3.491212971	20.24441316	293.15	293.1501147	293.1535158	292.2316257	312.5308427	313.5598508	313.5429779	313.5960582	313.6021846	313.6038994	313.6042843
4.734739763	3.66166332	22.72433079	293.15	293.1513831	292.975726	300.4834555	300.9071474	300.8425807	300.8660089	300.8678498	300.8679	300.8678558	300.8679129
5.866143189	3.194438829	18.89753043	293.15	293.150012	293.1490904	293.3074451	330.8452256	325.2430156	326.9287881	326.9831595	327.0008312	327.0114646	327.0183283
5.370980734	4.118490698	20.33846306	293.15	293.1500855	293.1459236	293.0160963	313.5773932	314.2438654	314.2982399	314.3198445	314.3216309	314.322646	314.3235742
2.355540567	2.384320225	27.14570851	293.15	293.687592	294.4031196	294.3257849	294.3221328	294.3249771	294.3233603	294.3219404	294.3205867	294.3194534	294.3184958
2.560648893	2.474926081	27.49737227	293.15	294.0119866	294.1464784	294.149058	294.1472334	294.1454316	294.1440941	294.1431449	294.14253	294.1421813	294.1420356
3.059840705	2.407896696	26.88755737	293.15	293.5370003	294.3971346	294.4154752	294.4161768	294.4156478	294.4148645	294.4140322	294.4133145	294.4127317	294.4122633
2.355146424	3.099679328	27.04323199	293.15	293.7458305	294.4126469	294.4453036	294.4416849	294.4424878	294.4419519	294.4414282	294.4409939	294.4406685	294.4404315
3.579133023	2.631903225	25.31146672	293.15	293.165347	295.602154	295.5781797	295.5963224	295.5947654	295.5967782	295.596943	295.5969325	295.5969081	295.5968935
2.361784309	2.900334836	27.62309021	293.15	294.0888439	294.1417016	294.1501928	294.1489158	294.148182	294.1475215	294.1470742	294.1467932	294.1466433	294.1465907
3.197188799	3.278341299	27.48201007	293.15	294.12422	294.2418945	294.2528198	294.2523134	294.2522906	294.2520632	294.2518743	294.251744	294.2516728	294.2516507
3.023455655	2.556350833	27.45673014	293.15	294.065775	294.1602401	294.1700755	294.1706883	294.1706936	294.1706852	294.1707272	294.1708317	294.1709835	294.1711668
8.526609613	5.728972227	5.590657417	293.15	293.15	293.15	293.15	293.1500059	293.1504502	293.1209713	292.7917842	1163.678545	9438.806677	9479.099355
7.361827922	5.959811159	7.93188773	293.15	293.15	293.15	293.15	293.1501214	293.155347	292.6921303	230.5223476	3911.386522	4013.39846	4017.923538
4.713695258	6.991946756	3.861416894	293.15	293.15	293.15	293.15	293.1500025	293.1501299	293.1514559	293.7441288	314.830453	21419.97525	21891.60522
5.217410291	6.556376084	5.049415445	293.15	293.15	293.15	293.1499999	293.1500082	293.1503515	293.1580398	295.9391023	223.0948536	12951.0719	13045.99959
3.824966062	7.352168548	5.520239093	293.15	293.15	293.15	293.1499991	293.1500507	293.1531794	293.0286364	304.8955896	888.3170973	11892.89111	11951.5062
3.878060113	6.893475095	8.035912326	293.15	293.15	293.1500001	293.1499904	293.1506131	293.1804379	291.3408573	293.0580132	4136.768015	4340.056031	4344.126418
11.533843	4.194318031	4.630261435	293.15	293.15	293.15	293.15	293.1500013	293.1501299	293.1526249	293.3487412	352.3339137	10868.78501	11320.22236
11.35940197	3.399754911	3.379015074	293.15	293.15	293.15	293.15	293.1500004	293.1500662	293.1533184	292.9157053	322.3381391	14129.88634	16839.82328
12.80468272	3.495890773	4.812961352	293.15	293.15	293.15	293.1499999	293.1500016	293.1504644	293.1673699	292.0157133	352.3475895	9466.016864	9627.159069
8.115739331	6.391470589	6.508828774	293.15	293.15	293.15	293.15	293.1500304	293.1524442	292.9728366	305.2477563	6530.677165	7177.044652	7197.037758
8.222340297	6.28069996	3.923998326	293.15	293.15	293.15	293.15	293.1500013	293.1500684	293.1474234	293.4503299	263.6877912	19069.11032	19396.13393
6.995634726	7.16142198	5.310555847	293.15	293.15	293.15	293.15	293.1500067	293.1503919	293.1520788	295.2486099	370.8341126	12432.69112	12569.82907
6.335225702	7.001767304	3.916197362	293.15	293.15	293.15	293.15	293.1500009	293.1500539	293.1547593	293.4601415	333.0206798	20923.77905	21346.42952
5.460163406	8.102868116	4.315609093	293.15	293.15	293.15	293.15	293.1500026	293.1501056	293.1477899	293.9554525	363.6643974	20577.12549	20822.79024
5.069587361	8.25198485	5.021769675	293.15	293.15	293.15	293.1499998	293.1500106	293.1504534	293.1748894	296.9662908	397.2792345	16055.5959	16089.61389
10.02791899	4.149915292	2.701128985	293.15	293.15	293.15	293.15	293.1500003	293.1500253	293.1514015	293.1666171	299.4375345	4147.017918	24412.09941
5.224279017	5.253064715	14.43202782	293.15	293.1500001	293.1500137	293.14819	293.3411715	296.3815401	547.0411175	549.2654372	549.6236019	549.7517907	549.7883799
4.846023998	4.876960057	13.12444009	293.15	293.15	293.1500028	293.1497149	293.1755372	292.8444757	704.2371229	704.8088657	707.706111	708.3421573	708.3503974
4.396160253	5.504163893	11.86786642	293.15	293.15	293.1500027	293.1497736	293.1653435	293.2690231	517.1217826	1024.947633	1031.438905	1032.449527	1032.753268
5.60806236	5.352000432	12.59093982	293.15	293.15	293.1500019	293.1498654	293.1549628	293.3934555	814.7851946	832.5926868	834.1892015	834.6460042	834.6961216
6.498719614	4.890709126	13.62420529	293.15	293.15	293.1500087	293.1494934	293.1830808	295.541105	624.8732582	630.2607211	630.6960915	630.9377135	630.9879168
3.598674328	6.786919559	9.595161715	293.15	293.15	293.1500006	293.1499532	293.1528723	293.2689035	291.3153349	2306.157427	2442.101274	2435.917038	2436.537024
3.157100667	5.833409807	10.85905164	293.15	293.15	293.1500029	293.1498468	293.1648879	293.8803391	244.5033216	1365.116376	1441.949723	1447.829111	1448.507783
10.74597542	5.210209384	4.116890356	293.15	293.15	293.15	293.15	293.150001	293.1501	293.15109	293.2877348	289.0900175	15330.30798	15643.94463
3.987319366	8.705653899	4.018609195	293.15	293.15	293.15	293.1499999	293.1500052	293.150118	293.1583881	293.74639	288.8050952	24892.72743	25094.1005
2.745454692	9.878825915	4.162625915	293.15	293.15	293.15	293.1499998	293.1500179	293.1502434	293.1792356	292.8393879	439.4956253	27066.17641	27409.86667
2.936481297	6.874389293	6.768100858	293.15	293.15	293.1500001	293.1499918	293.1505937	293.1720411	292.0839768	366.7430706	6914.701498	6979.03599	6991.065671
2.92295589	8.567062559	5.601008579	293.15	293.15	293.15	293.1499986	293.150117	293.1510741	293.1766421	304.7215757	1476.12915	13320.65527	13380.76518
2.959616884	7.335631483	9.391672215	293.15	293.15	293.1500018	293.1498765	293.1633824	292.8095668	297.0376465	2537.315397	2742.366694	2781.583044	2783.084721
12.83550214	4.312095411	6.421648069	293.15	293.15	293.15	293.1499997	293.150015	293.1526869	293.1661657	303.003184	4901.979683	5683.789843	5701.57652
14.27057146	3.515815905	6.17596521	293.15	293.15	293.15	293.149999	293.1500146	293.1553862	293.3385511	283.4612826	3848.819437	5631.289292	5648.065178
12.03655273	5.066778647	5.357307235	293.15	293.15	293.15	293.1499999	293.1500046	293.1505473	293.1490509	294.8881226	523.4515512	9332.931258	9404.276832
10.33408625	6.008917444	5.090510008	293.15	293.15	293.15	293.15	293.1500032	293.150285	293.1395615	294.8956066	143.7138556	11691.86297	11772.25886
11.21460972	5.179351998	6.424034427	293.15	293.15	293.15	293.1499998	293.1500145	293.1527411	293.1213782	299.4409588	5507.986942	6339.297901	6356.69332
9.806632936	5.507664332	6.651357849	293.15	293.15	293.15	293.15	293.1500267	293.1518636	293.0465413	305.9011346	5875.039717	6097.986289	6104.177632
10.1863848	4.553038444	7.988949124	293.15	293.15	293.15	293.1499989	293.1501199	293.1646782	292.4657971	289.0599695	3298.15295	3318.142604	3320.806049
10.1065549	3.592418495	9.676189245	293.15	293.15	293.1500001	293.1499989	293.1504395	293.2375131	289.6701428	1683.339232	1666.003464	1670.605535	1671.261266
11.57408441	3.045804632	10.28541761	293.15	293.15	293.1500003	293.1499947	293.1511737	293.2808207	303.8400276	1358.194685	1281.12356	1297.781298	1298.540188
9.622374755	3.076734916	11.68748299	293.15	293.15	293.1500007	293.1499912	293.154002	293.6065237	375.761895	896.1412655	872.8330113	876.3188851	876.4639818
12.22760548	3.841556281	8.990705811	293.15	293.15	293.1500001	293.1499923	293.1499389	293.240804	294.4832033	1125.626805	2106.432841	2130.313846	2131.550713
14.36674701	2.577547776	10.12935723	293.15	293.15	293.1500008	293.1499255	293.1509249	293.8611344	308.8632564	1339.804987	1272.146914	1281.304019	1281.832206
13.74987547	4.061313973	7.643427668	293.15	293.15	293.15	293.1499963	293.1500519	293.181659	293.8725472	303.5395521	3400.369926	3483.675239	3486.522643
15.71072109	3.270511622	7.807309927	293.15	293.15	293.1500001	293.149993	293.1502301	293.1796405	294.4116618	218.1468858	2860.295316	2963.888182	2966.182694
9.33930809	5.963065714	7.987895844	293.15	293.15	293.15	293.1500003	293.1501113	293.1616689	292.0189792	292.2034326	3880.303559	3897.427632	3899.918382
12.19135777	5.09762471	7.663183495	293.15	293.15	293.15	293.1499986	293.1500868	293.1721724	292.6479578	323.014557	3877.882942	3922.346243	3925.901989
14.1646847	5.062519507	7.6324739	293.15	293.15	293.15	293.1499995	293.1501066	293.1498464	293.4079818	323.5008788	3819.499634	3897.887106	3900.613328
14.92113394	3.879641386	9.015658454	293.15	293.15	293.1500002	293.1499827	293.150866	293.2573445	296.8706448	1159.669876	2043.52022	2080.246569	2081.150181
10.96437179	5.983252334	7.725385154	293.15	293.15	293.15	293.1499998	293.1500582	293.157615	292.9475965	320.6226796	4314.116991	4266.424216	4270.025763
5.345236711	7.59065712	6.168711524	293.15	293.15	293.15	293.1499997	293.150026	293.1510091	293.2275035	303.9426211	6144.530681	9498.634767	9521.765852
3.787135391	8.666316999	6.974343438	293.15	293.15	293.1500001	293.1499943	293.1505275	293.1420022	293.5556893	274.9276435	7948.702145	7926.484075	7939.136657
6.053157527	6.066028751	8.114765253	293.15	293.15	293.1500001	293.1499967	293.150298	293.1585942	293.2587391	290.7174309	3757.573727	3816.599827	3818.799397
4.899328625	5.559158323	10.57339955	293.15	293.15	293.1500013	293.1498665	293.1547032	293.133452	298.3265393	1497.678399	1533.861833	1541.01393	1541.350471
6.113251028	5.897047759	11.01432793	293.15	293.15	293.1500006	293.1499662	293.1511674	293.5069005	279.0951132	1372.310524	1373.254912	1375.81347	1376.087
6.641833189	7.582296397	7.112965042	293.15	293.15	293.15	293.1499993	293.150051	293.1525036	293.0469347	302.9121697	6494.965458	6576.438223	6590.126838
8.937053179	3.636983058	12.88497778	293.15	293.15	293.1500029	293.1500991	293.1736165	292.1713639	681.6980651	679.6337419	678.9305855	679.3625894	679.4306572
7.540470065	4.661680303	12.20833967	293.15	293.15	293.1500013	293.1499901	293.1616209	293.5389721	692.8860563	861.7307213	869.5392535	870.312913	870.4330556
8.618923657	4.749642324	9.31904169	293.15	293.15	293.1500001	293.1499995	293.150304	293.1638387	294.0618418	1763.346079	2100.928241	2135.134043	2136.393491
7.597905626	5.165738045	10.1184459	293.15	293.15	293.1500002	293.1500017	293.1518657	293.2367316	294.8034258	1717.309195	1695.255412	1704.80789	1705.392957
9.216868357	3.983032512	10.95839816	293.15	293.15	293.1500004	293.1499833	293.1530749	293.132514	276.52831	1144.965893	1158.820591	1161.954171	1162.20853
11.67117115	3.95472909	11.29790615	293.15	293.15	293.1500011	293.149945	293.1532342	294.1659341	274.1190275	1014.342901	1035.770973	1039.168884	1039.445598
11.07972041	3.21157606	12.60917667	293.15	293.15	293.1500019	293.150245	293.163895	293.7991183	698.0413772	694.3633982	696.6606399	697.2429167	697.3477107
13.16853445	2.738535524	12.52148647	293.15	293.15	293.150005	293.1495605	293.1393433	296.3471582	677.9273764	680.0091136	684.1390102	685.5577681	685.6650096
10.52794271	3.803902658	12.68551033	293.15	293.15	293.1500031	293.1498031	293.1682864	294.0756319	711.8963593	717.5881558	715.6738758	716.1900719	716.2208223
3.909697352	6.676109965	11.57670603	293.15	293.15	293.1500066	293.1492806	293.1812828	293.8444013	364.5843585	1238.208579	1248.974054	1250.755896	1251.04626
3.157349813	5.957150762	13.53515609	293.15	293.1500002	293.1500707	293.1446418	293.9375958	281.1500236	675.7721366	691.0722916	695.4217132	696.0368024	696.1202911
4.217278697	6.381271064	13.73505018	293.15	293.1500001	293.1500192	293.1483846	293.0663397	291.1316745	665.5349931	681.6115924	682.8726174	683.1930428	683.2331764
4.939501034	7.133416438	9.503643878	293.15	293.15	293.1500006	293.1499487	293.151957	293.2438667	279.1327462	2461.547402	2565.916199	2603.976864	2605.261364
4.763202347	7.956718767	7.676477667	293.15	293.15	293.1500001	293.1499937	293.1503015	293.1537136	291.5544307	297.0092372	5345.351441	5581.152863	5585.311194
6.491678969	6.39375183	9.553842981	293.15	293.15	293.1500002	293.1499917	293.1508088	293.1487884	291.1017447	2232.982456	2332.749278	2353.093364	2353.91083
8.629696526	6.61408649	9.44161568	293.15	293.15	293.1500001	293.1500006	293.1508413	293.1526141	292.6636303	2241.708123	2481.0757	2483.136057	2484.059689
7.513712857	6.535414342	11.08992572	293.15	293.15	293.1500005	293.1499879	293.1525241	293.0144957	271.720293	1418.025555	1418.570421	1421.943698	1422.197671
4.344718165	5.481402503	15.66363717	293.15	293.1500004	293.150072	293.1409922	294.3480576	460.6953037	450.7647247	454.8280801	455.1524723	455.2273843	455.2537819
2.989231341	6.306491297	19.53432204	293.15	293.1500232	293.1504967	292.6878769	330.5612494	330.7461229	331.4363401	331.5765464	331.5826392	331.5862587	331.5869409
2.993660636	5.268105248	21.63773899	293.15	293.1501377	293.136439	308.510133	306.7560253	307.7498434	307.7245873	307.7471721	307.7479441	307.7475216	307.7467141
4.453718999	5.953320677	18.20501829	293.15	293.1500062	293.1506952	292.9180716	334.8864178	357.199253	354.7240823	355.3841091	355.4324099	355.4441641	355.4451912
3.244105414	6.140445087	16.40803144	293.15	293.1500025	293.1503707	293.1129191	291.60986	422.959782	421.8378215	423.2221684	423.3598563	423.4377478	423.4756572
5.20986056	6.447190138	15.27322147	293.15	293.1500003	293.1500296	293.1398667	293.688089	450.7850942	504.7506675	504.316812	504.5754391	504.6993405	504.7712162
5.377882502	4.675753703	18.50496158	293.15	293.1500092	293.1506875	293.0114928	337.3465657	339.5129452	340.006554	340.1469204	340.1649117	340.1698692	340.1724219
5.283034596	5.150757003	20.10918034	293.15	293.1500114	293.1524841	292.5364673	319.7758762	319.0943907	319.3474779	319.3725833	319.3749197	319.3758154	319.3765023
10.36832644	3.684742831	14.47471247	293.15	293.1500001	293.1500233	293.1496412	293.3910289	299.585046	500.5666788	496.8903803	497.190943	497.30882	497.3243125
11.82598745	2.885950268	14.95866691	293.15	293.1500001	293.1500592	293.1437285	293.3751649	356.3751085	445.4790271	444.2779772	444.9286095	445.0528174	445.0759033
9.408378616	2.965052928	16.36450087	293.15	293.1500005	293.1501126	293.1586137	293.9540578	379.0344149	381.285085	381.9464457	382.0408803	382.0678542	382.0744251
9.258736775	3.804416707	17.46825737	293.15	293.1500018	293.1499968	293.2894694	294.4139725	352.1210512	356.0274624	356.1621265	356.1893788	356.2105451	356.2267634
9.406660949	2.995908815	18.9449992	293.15	293.1500035	293.1504635	293.3350995	327.4377857	323.6614843	324.8968412	324.925105	324.9439865	324.9528119	324.9596159
7.327362563	2.921561376	17.50243758	293.15	293.1500015	293.1499883	293.170006	294.8924037	343.2473606	350.067909	350.0458218	350.0894101	350.1122338	350.1253368
7.777661424	3.911529463	14.70506601	293.15	293.1500001	293.1500156	293.1540044	293.3016463	329.0962238	481.9487639	486.9165941	486.8968332	486.9814914	487.0000238
9.036280502	4.776251969	14.00614335	293.15	293.15	293.150007	293.1502644	293.07205	291.1157731	580.2489031	574.7068983	575.7937046	575.9366828	575.9722526
6.951470823	4.106516014	17.33250387	293.15	293.1500013	293.1502389	293.1615201	291.3308541	360.4857575	362.7851601	362.911145	362.92054	362.9303718	362.9345621
5.486735989	5.046395435	16.68828047	293.15	293.150001	293.1502872	293.1185735	292.4446839	386.4122756	394.3878507	394.7593605	394.8215557	394.8537673	394.8706721
6.56301111	4.212938706	15.32629938	293.15	293.1500003	293.1500261	293.148224	292.8140278	420.9913934	446.9375318	451.0052065	451.099821	451.1465373	451.1527886
6.24805422	6.019083495	14.69707058	293.15	293.1500001	293.1500326	293.1482845	293.1488998	334.206982	547.5951294	544.8993855	545.325067	545.4385565	545.470288
7.664410945	5.489104312	14.34469059	293.15	293.15	293.1500088	293.1501917	293.1451852	292.9492903	562.2831727	563.499154	564.0411151	564.1622184	564.2079477
8.330023422	6.319682857	12.96019458	293.15	293.15	293.1500022	293.1501656	293.1814724	296.5600201	835.2256615	810.6827115	811.8576411	812.2962352	812.4105094
4.500958289	6.270758687	20.28412466	293.15	293.1500454	293.1520392	292.7610716	320.4820645	321.1156563	321.1343436	321.1753858	321.1841841	321.1912035	321.1973599
3.017964228	4.056493529	22.7086301	293.15	293.1512954	292.9669863	300.9217056	301.3469625	301.3258052	301.3461039	301.3524138	301.3549776	301.3571965	301.3593473
2.569835916	2.588546914	24.40134231	293.15	293.1615533	296.2562142	296.6741905	296.6328869	296.6647154	296.6686524	296.6704556	296.6715935	296.6724821	296.6732566
4.179893962	3.911640762	23.45083835	293.15	293.1558488	293.1619408	299.0904717	299.07582	299.0796854	299.0863473	299.0870561	299.0873289	299.0877153	299.0882624
5.591656792	3.437484007	23.53372931	293.15	293.1506943	293.418337	298.461888	298.5429508	298.552894	298.5587441	298.5590018	298.5590908	298.5591905	298.5593479
4.047876283	3.540439943	25.32470212	293.15	293.1561033	295.7956492	295.8337453	295.8370449	295.8393228	295.8396929	295.8395447	295.8393619	295.8392559	295.8392277
4.821030299	2.642210046	25.96252265	293.15	293.1555698	294.9154867	295.0137532	295.0214298	295.0221776	295.0226838	295.0227504	295.0227938	295.0228498	295.022923
4.85252687	3.876715774	24.38844067	293.15	293.1530344	296.5709254	297.2323035	297.2076559	297.2142647	297.2163809	297.2163812	297.2162592	297.2162703	297.2164224
5.857190629	3.933669149	24.98239458	293.15	293.1535706	296.51165	296.3571665	296.3643923	296.3676854	296.3701425	296.3715164	296.3727888	296.374028	296.3752444
4.320254665	5.017959002	21.80492026	293.15	293.150565	293.187586	306.6547459	306.042288	306.2543833	306.2601789	306.2671984	306.2669876	306.2666511	306.2664588
5.02854804	5.746883919	21.72675782	293.15	293.1501173	293.1733376	307.5176433	307.9216185	307.8759468	307.8942695	307.8960987	307.895407	307.8946382	307.8940844
4.850696162	4.976432982	23.21615936	293.15	293.1502335	293.1160291	300.6427142	300.5465405	300.556717	300.5606867	300.5610186	300.5603553	300.5597924	300.5593836
2.436820239	3.992267259	25.33728608	293.15	293.1621555	296.0093438	296.0064305	295.9921155	296.0046624	296.0054967	296.0058278	296.0057025	296.0055889	296.0055089
3.227017403	5.450420933	23.30057078	293.15	293.1510508	293.0670343	301.166276	300.6153524	300.80455	300.7914034	300.7946667	300.7928023	300.7909193	300.78913
3.187242455	4.291822258	26.02780946	293.15	293.1447205	295.3416895	295.3745441	295.3731802	295.3747989	295.3748326	295.3748475	295.3748584	295.3749354	295.3750701
5.043692531	4.660024205	24.94798696	293.15	293.1504493	296.6932639	296.7056194	296.7082306	296.7097444	296.7103755	296.7105826	296.7107661	296.7110119	296.7113197
10.01123549	6.627029734	3.710878667	293.15	293.15	293.15	293.15	293.1500006	293.1500573	293.1476546	293.4421198	258.124998	20796.44836	21778.93705
8.846788692	5.513456084	2.865048521	293.15	293.15	293.15	293.15	293.1500002	293.1500104	293.150174	293.2100517	289.8204445	8373.162637	27100.63228
7.438475703	7.154050966	2.998473996	293.15	293.15	293.15	293.15	293.1500002	293.1500117	293.1509008	293.1793197	292.4031152	13993.99436	31273.52078
5.712329344	8.601099716	3.036916905	293.15	293.15	293.15	293.15	293.1500006	293.1500168	293.1510183	293.2461869	303.9044438	18305.80258	36336.96766
4.238451613	9.784821455	2.799334376	293.15	293.15	293.15	293.15	293.150001	293.1500142	293.1528476	293.1479305	301.2827407	11738.9338	39399.7802
3.322661325	11.12328816	3.320269123	293.15	293.15	293.15	293.15	293.1500022	293.1500474	293.1567167	293.0751508	319.8962302	33403.17789	39427.07949
13.67862797	4.403235078	5.297965925	293.15	293.15	293.15	293.1499999	293.1500045	293.1507311	293.175761	293.9844554	506.246624	8721.677089	8800.448069
15.69158892	3.62847813	4.902839193	293.15	293.15	293.15	293.1499999	293.1500071	293.1506	293.1764326	292.0515896	374.3247845	9155.292641	9212.22254
2.338771831	4.527516415	26.70200218	293.15	293.4138186	294.8792456	294.9094981	294.9091744	294.9098753	294.909958	294.909996	294.9100129	294.9100574	294.9101265
5.783964579	4.426208058	22.19475487	293.15	293.1503532	293.196044	303.6169609	303.5388393	303.5201576	303.5550938	303.5575302	303.5583666	303.5590795	303.5598548
6.554139537	4.373835461	20.18310658	293.15	293.1500232	293.154876	292.6459918	314.4319191	316.018486	316.3031502	316.3196943	316.3239093	316.3259093	316.3272778
7.894675798	3.888594333	19.14766522	293.15	293.1500064	293.1505146	293.4204993	325.5234929	325.5958264	325.9205005	325.9306441	325.9331613	325.9321255	325.9301866
5.915486578	3.57913996	21.38691228	293.15	293.1500862	293.141923	304.3927361	305.9508512	306.0326605	306.139755	306.1444346	306.1480558	306.1506792	306.1531667
7.483600388	3.106929885	22.91791897	293.15	293.1501816	293.1308134	298.8952827	299.7354695	299.7948966	299.8173295	299.8186369	299.8194623	299.8201304	299.8207734
7.213120386	3.040793797	20.15078821	293.15	293.1500181	293.1479715	292.2458745	311.6407473	312.8381937	313.0361065	313.0467681	313.0515753	313.0553253	313.0585446
6.113434088	5.746288298	20.78662516	293.15	293.1500373	293.1714994	297.8349768	314.4203538	314.5514519	314.5553372	314.5744823	314.578966	314.5818536	314.5845032
5.972085135	4.845369135	23.8335051	293.15	293.1506941	294.5958356	298.7172522	298.8180483	298.8252083	298.8282946	298.8286653	298.8288324	298.8290404	298.829322
6.965721354	5.147810105	22.10985959	293.15	293.1501148	293.2162697	304.7784205	304.7866788	304.8063237	304.8350155	304.8378667	304.839218	304.8403781	304.8415661
9.152926859	3.040216445	21.03846989	293.15	293.1500416	293.1461454	300.0942462	306.4475557	306.8401082	306.9712363	306.9743157	306.9770854	306.9787853	306.980258
6.872075105	3.082356786	24.50659861	293.15	293.151947	296.389526	296.5748313	296.647385	296.6524842	296.6547045	296.6543875	296.6540266	296.6537207	296.6534853
8.853627486	2.920765871	24.51327329	293.15	293.1512858	296.4120274	296.3409735	296.540319	296.5476045	296.5512963	296.5511148	296.5509331	296.5507977	296.5507282
9.171757185	3.761888599	22.98941238	293.15	293.150331	293.0931491	299.7271808	299.9701124	300.0321553	300.0459102	300.0472537	300.0480806	300.0488153	300.0495669
10.01618875	2.882008813	22.74154629	293.15	293.1501127	293.170105	299.476276	299.9200244	299.9634861	299.9832444	299.985302	299.9861567	299.9868703	299.9875541
7.566597129	4.324131644	23.6190146	293.15	293.1505973	293.7073521	298.8678347	298.9073099	298.9234177	298.9313842	298.9325444	298.9333671	298.9341293	298.9349028
7.420710414	3.024862182	25.68936828	293.15	293.1683638	295.3035795	295.2941532	295.3054378	295.3065341	295.3069444	295.3070278	295.3071251	295.3072486	295.3074005
6.320142844	5.080776206	24.91261941	293.15	293.1518607	296.8427334	296.9207126	296.9320267	296.9356041	296.9360868	296.9358629	296.9356111	296.935439	296.9353535
7.817641166	4.428313179	25.33796584	293.15	293.1533656	295.9655317	296.0752883	296.0820525	296.0839823	296.0850106	296.0855116	296.0859696	296.0864249	296.086886
4.230900684	4.185823066	26.4854821	293.15	293.2551916	294.946431	294.9731226	294.9734763	294.9741199	294.9743188	294.9744825	294.9746516	294.9748477	294.9750689
3.431832067	4.616544153	27.64333453	293.15	294.3857621	294.3577925	294.366666	294.3666681	294.3669232	294.3669565	294.3670075	294.3670682	294.3671472	294.3672411
2.996223125	5.714946851	26.99124833	293.15	293.920619	294.936495	294.9457873	294.9452742	294.9454374	294.9453043	294.9452594	294.9452693	294.9453421	294.9454664
6.2818841	4.281900988	26.30691297	293.15	293.1977074	295.0850812	295.1143913	295.1183039	295.1191518	295.1194478	295.119618	295.1197962	295.1199961	295.1202175
5.86590746	3.032903079	27.00001549	293.15	293.7089922	294.4311776	294.4338447	294.4351423	294.4353607	294.4354928	294.4355887	294.4357021	294.4358346	294.4359847
4.935518203	4.103807036	27.31668737	293.15	294.1452384	294.4348711	294.4425734	294.4430103	294.4432458	294.443366	294.4434776	294.4436037	294.4437485	294.4439099
15.54433384	4.258288186	6.000047335	293.15	293.15	293.15	293.1499996	293.1500274	293.1520458	293.2462731	302.018124	3190.004443	6465.598814	6505.028455
17.15231035	3.600153605	6.216069954	293.15	293.15	293.15	293.1499989	293.1500322	293.1536272	293.2689953	286.1619643	3923.659782	5465.481253	5477.689162
16.69303296	4.405560858	4.844241621	293.15	293.15	293.15	293.1499999	293.1500019	293.1502235	293.1572363	293.1892716	337.6597122	10093.19023	10223.4573
17.16095207	3.937255957	3.892791836	293.15	293.15	293.15	293.15	293.1500015	293.1501155	293.1538867	292.9472649	315.1863252	13601.18982	13943.45096
18.6049779	3.423045381	4.721609178	293.15	293.15	293.15	293.1499999	293.1500041	293.1504967	293.163705	292.8016438	385.1666137	9304.796636	9372.321616
15.818133	4.464852781	7.488577912	293.15	293.15	293.15	293.1499976	293.1500787	293.1660225	293.6803254	318.5588708	3672.940378	3790.293661	3797.450065
9.697647038	7.61802642	5.124400644	293.15	293.15	293.15	293.15	293.1500031	293.1500836	293.1578849	294.101316	195.2606228	13996.41841	14071.42857
10.11705815	7.318168735	6.788694151	293.15	293.15	293.15	293.1499999	293.1500262	293.153857	292.8866844	349.2592216	7146.628541	7105.762218	7113.364686
8.723447759	7.787312735	7.73943357	293.15	293.15	293.15	293.1499999	293.1501417	293.1558044	292.7524539	329.8113318	5181.175715	5264.109218	5267.701499
7.39919363	8.002384753	8.470933853	293.15	293.15	293.15	293.1499989	293.1502682	293.1591062	292.3597142	434.2762473	4065.192068	4125.300683	4127.177314
3.92825102	9.993796527	5.324260803	293.15	293.15	293.15	293.1499992	293.1500615	293.1502658	293.2043653	289.6320192	516.1084888	17542.64844	17584.11723
5.382475121	10.15965633	3.941759733	293.15	293.15	293.15	293.15	293.1500021	293.1500262	293.1560258	293.1353629	305.2105495	30249.04099	30619.26495
4.86706475	9.319830501	4.770644827	293.15	293.15	293.15	293.1499999	293.1500125	293.1500763	293.1712557	293.3743783	358.2220128	19934.32478	20125.27464
6.079895477	8.811780952	5.92786328	293.15	293.15	293.15	293.1499998	293.1500191	293.1513269	293.3130941	295.2481189	4632.685838	12000.28759	12024.19034
4.699843603	9.232595772	6.256776478	293.15	293.15	293.15	293.1499992	293.1500742	293.1506705	293.3300202	299.3298105	8239.069112	11134.92044	11156.0399
3.69164581	8.968681093	8.751062902	293.15	293.15	293.1500003	293.1499874	293.1517185	293.2015745	300.3153951	1102.864906	4121.789286	4189.385124	4191.993247
5.537420136	10.36247053	5.405231712	293.15	293.15	293.15	293.1499999	293.1500122	293.1503342	293.2219343	292.2124226	702.3038212	17670.00426	17722.78328
12.80155781	4.754019008	3.407364194	293.15	293.15	293.15	293.15	293.1500003	293.1500351	293.1510335	293.1558081	303.3335951	16262.6339	19346.11085
14.19322645	3.894441818	3.912174081	293.15	293.15	293.15	293.15	293.1500007	293.1500732	293.1526282	293.023489	303.6047064	13792.28097	14152.69364
14.29023974	4.587338013	4.487699438	293.15	293.15	293.15	293.15	293.150001	293.1502289	293.1569047	292.8168304	338.3640514	12117.46128	12257.80987
17.71090722	4.079322012	6.981487495	293.15	293.15	293.15	293.1499982	293.1500194	293.1580871	293.517272	287.7821375	4212.068684	4303.115361	4313.006744
18.58655233	3.128975661	7.73912421	293.15	293.15	293.1500001	293.1499899	293.1502284	293.1824814	294.190085	226.9459831	2828.725157	2911.941559	2913.987562
20.02417361	3.147438581	5.982974286	293.15	293.15	293.15	293.1499985	293.1500112	293.1553822	293.2933385	287.4926304	2606.720895	5485.501031	5515.238871
18.46744641	4.483919783	5.652293744	293.15	293.15	293.15	293.1499995	293.1500105	293.1517593	293.2333895	288.8795137	1283.05669	7364.830873	7411.104217
13.43894524	5.655814507	4.494904249	293.15	293.15	293.15	293.15	293.1500017	293.1501019	293.1583781	293.9572227	405.8154197	13673.8053	13939.89435
12.29750606	6.273567195	5.129809343	293.15	293.15	293.15	293.15	293.1500034	293.1504668	293.129994	294.3045497	288.6849797	11711.47585	11798.6609
8.411449178	8.714421515	6.060644772	293.15	293.15	293.15	293.15	293.1500128	293.1506831	293.2352209	309.9825927	5889.093631	11141.00453	11178.72321
8.937621838	7.961643357	3.67925326	293.15	293.15	293.15	293.15	293.1500004	293.1500156	293.1524331	293.4737278	316.7912111	24595.95188	25942.39
7.797017119	8.258623643	4.148024315	293.15	293.15	293.15	293.15	293.150001	293.1500786	293.1548399	293.5918037	390.0490367	22107.72432	22446.63198
6.800193656	9.472889399	4.62562892	293.15	293.15	293.15	293.15	293.1500028	293.1501697	293.1760095	293.5154964	335.2961056	21163.84755	21515.71412
11.47648735	5.842795886	3.084374419	293.15	293.15	293.15	293.15	293.1500002	293.1500202	293.149899	293.2162544	293.6936363	13718.31177	25402.03157
5.201628752	6.520063489	12.72699759	293.15	293.15	293.1500069	293.149171	293.1995293	295.7801947	918.1615934	881.5258842	884.3243828	885.3849198	885.4360475
6.59142829	6.514040088	12.77976226	293.15	293.15	293.1500031	293.1500168	293.1644424	292.9283567	883.218892	867.4976437	868.4208699	869.0371716	869.1353964
4.075453377	8.350569671	10.89540129	293.15	293.15	293.1500024	293.1498315	293.1553133	294.0393571	244.5959372	1774.710568	1813.390647	1828.692136	1829.015914
3.171122906	7.47064897	12.12394927	293.15	293.15	293.1500137	293.1493329	293.2402926	290.0077817	826.198722	1133.650592	1138.729909	1142.532232	1142.819008
11.79328411	6.848510541	3.851786936	293.15	293.15	293.15	293.15	293.1500006	293.1500641	293.1479366	293.4908909	281.4284119	20435.43745	20882.51231
4.299089445	11.29935009	5.830843142	293.15	293.15	293.15	293.1499995	293.1500474	293.1513639	293.2575149	288.9481809	4916.871368	16790.8475	16806.43679
4.138562991	11.27029326	4.125697009	293.15	293.15	293.15	293.1499999	293.1500069	293.1501366	293.1695915	293.1542392	358.319691	32270.70577	32559.63636
3.244538635	12.48601762	4.586615522	293.15	293.15	293.15	293.1499999	293.1500166	293.1503921	293.2490023	292.6883982	468.3495216	30833.4473	31192.90217
3.670060597	11.92144989	5.17513852	293.15	293.15	293.15	293.1499997	293.1500361	293.1515437	293.3312711	292.9866532	515.2854284	23288.15921	23362.16774
3.636469427	10.33508737	6.819102277	293.15	293.15	293.15	293.149998	293.1501726	293.1601042	293.7007368	280.1306919	10090.73506	10216.58456	10225.19876
2.89385442	11.08016299	5.817550528	293.15	293.15	293.15	293.1499987	293.1501147	293.1529623	293.6022699	288.1414144	4724.049248	16454.9949	16482.06326
2.863654051	9.525525108	7.849480559	293.15	293.15	293.1500003	293.1499796	293.151577	293.1833601	294.754433	88.86679035	5828.166477	6277.480312	6282.24527
3.233582502	9.699269003	10.74549589	293.15	293.15	293.1500048	293.1496802	293.166369	293.8377485	235.21317	2100.002698	2205.617805	2216.610217	2217.424933
3.088738872	11.60859228	9.537484651	293.15	293.15	293.1500011	293.1499432	293.1525953	293.3008593	306.1192073	4161.240569	4161.324852	4206.908417	4208.050609
8.909756048	4.281457592	15.98311299	293.15	293.1500002	293.1500356	293.1601343	293.3012656	416.2923273	414.3196373	414.2317828	414.3784318	414.4051664	414.4070858
11.99885492	7.463395409	4.866253643	293.15	293.15	293.15	293.15	293.1500033	293.1502937	293.1389409	296.0168195	284.6947038	14974.86867	15062.66234
12.92508541	3.539594384	15.64742917	293.15	293.1500001	293.1500774	293.1385349	293.447334	415.7062407	415.3325511	416.5443238	416.7917483	416.8127671	416.7799221
13.57291478	2.991801668	16.919391	293.15	293.1500004	293.1502109	293.1485977	290.9033347	356.7432501	362.3598118	362.3028334	362.4335074	362.4596509	362.465894
14.63786099	2.834184857	14.92767692	293.15	293.1500001	293.1500431	293.1460532	293.0720444	344.8967148	440.9110024	442.9788355	443.5148691	443.7268326	443.7496517
11.58856391	3.04471015	17.87914681	293.15	293.1500021	293.1509576	292.9908175	308.8140115	339.0078203	341.3076023	341.3735555	341.412472	341.4268879	341.4362595
13.75487285	3.545588664	10.74010851	293.15	293.15	293.1500004	293.1499758	293.1518778	293.1428125	295.0605395	1143.230161	1158.569486	1166.021284	1166.214801
14.46303337	3.62156301	12.30058353	293.15	293.15	293.150003	293.1496667	293.1751644	294.2672681	665.1713716	753.9391979	760.3307371	761.2653528	761.320652
15.80543521	2.6256041	12.41934175	293.15	293.15	293.1500077	293.1493491	293.1534699	297.7569508	646.0996483	686.2774125	684.912298	686.0519822	686.1731859
12.83766004	3.926420285	13.62808454	293.15	293.15	293.1500082	293.1493863	293.1691361	292.836819	567.4679013	582.0169292	582.5954758	582.9392061	583.0209577
17.41105529	4.061784023	8.889866989	293.15	293.15	293.1500002	293.1499818	293.1503959	293.2453285	294.3438996	939.2142333	2128.187732	2168.28764	2169.685263
17.14520783	2.610164076	10.00038857	293.15	293.15	293.1500007	293.149946	293.1504616	293.3475919	305.1411288	1371.547411	1300.988094	1310.59457	1311.031492
20.0153914	3.154409432	10.03572359	293.15	293.15	293.1500007	293.1499294	293.1510105	293.3952771	303.5924504	1420.919675	1313.939075	1329.782002	1330.330692
16.4650731	3.680732395	10.98054011	293.15	293.15	293.1500013	293.1499032	293.1597044	293.3714372	285.7234895	1051.890239	1074.130397	1078.973101	1079.210519
17.07205795	5.439922566	5.996676672	293.15	293.15	293.15	293.1499996	293.1500145	293.151799	293.199898	298.0675077	3443.243445	7324.515319	7358.086222
14.85611005	5.452327149	6.33624942	293.15	293.15	293.15	293.1499996	293.1500213	293.1520756	293.1576469	297.4354552	5405.005508	6588.081484	6603.179018
13.10432497	6.421343824	6.28468874	293.15	293.15	293.15	293.1499999	293.1500257	293.1513894	293.1161679	303.5438594	5901.728033	7619.323977	7629.996759
11.50975792	6.680044338	6.518025307	293.15	293.15	293.15	293.1499999	293.150024	293.1533775	292.8779593	310.8525896	6877.104966	7251.261726	7276.201469
11.73328241	8.174680124	6.170862982	293.15	293.15	293.15	293.1499999	293.1500118	293.1510881	293.1412859	302.2492093	6407.169228	9847.950017	9867.945806
10.85398261	5.236275811	9.395391425	293.15	293.15	293.1500001	293.1499981	293.1506229	293.1944468	287.6972981	1904.587117	2151.066478	2159.121849	2159.868547
13.44776441	4.776273747	9.370660048	293.15	293.15	293.1500001	293.1499942	293.1509874	293.2221496	289.6191924	1777.088502	2027.343936	2043.470103	2044.079068
10.56237506	6.865410596	9.191265702	293.15	293.15	293.1500001	293.1499992	293.1505996	293.2370698	286.4077971	1967.550229	2750.401525	2759.911304	2760.937873
12.69795066	6.410828065	8.246454058	293.15	293.15	293.15	293.1499996	293.150182	293.1639957	291.4623557	225.6306307	3599.647505	3648.351251	3650.010608
14.81150112	6.466668013	7.234112914	293.15	293.15	293.15	293.1499998	293.1500707	293.1504338	293.5034735	318.9272236	5192.031711	5264.059426	5269.547221
14.42133628	6.011721557	9.269542766	293.15	293.15	293.1500001	293.1499987	293.1504265	293.13542	294.0990971	1891.91799	2369.088241	2391.298258	2391.9743
7.441038978	10.0645861	5.753497991	293.15	293.15	293.15	293.1499999	293.1500083	293.1508725	293.3745329	295.2480073	3348.434657	14792.21439	14815.18929
15.96630275	5.47043355	8.608981134	293.15	293.15	293.1500001	293.1499975	293.1505367	293.1591964	292.6073122	536.2199656	2795.4736	2813.930173	2815.171683
15.51030215	5.008524043	10.24164951	293.15	293.15	293.1500002	293.1499918	293.1516321	293.1240481	301.6259993	1504.572978	1534.945372	1541.918101	1542.20213
11.50885105	7.917253552	7.663981921	293.15	293.15	293.15	293.1499996	293.1500908	293.1616742	292.9445512	359.7454345	5371.377223	5407.880266	5411.177338
5.938715958	9.17640963	7.446146068	293.15	293.15	293.15	293.1499986	293.1501104	293.1565457	294.6383329	280.2773844	6852.913678	6974.13798	6978.389686
4.551246706	9.633962734	8.153933377	293.15	293.15	293.1500001	293.1499929	293.1504567	293.1562187	293.4565857	174.384028	5604.100461	5638.854668	5641.395937
5.938140749	8.160021395	9.043984045	293.15	293.15	293.1500001	293.1499957	293.1506488	293.1900985	301.7434276	1858.811883	3387.170662	3418.90032	3420.174423
6.210361519	7.508785291	10.95819442	293.15	293.15	293.1500014	293.1499346	293.1601524	292.8092905	277.4363296	1605.146255	1634.779563	1637.178277	1637.497079
5.022149888	7.691171261	10.95799569	293.15	293.15	293.150003	293.1497938	293.1589458	292.8859465	246.0716856	1666.124997	1667.936542	1672.111234	1672.312071
7.525486879	9.567425785	7.208524588	293.15	293.15	293.15	293.1499998	293.1500556	293.1548555	294.2675985	289.2923419	7780.244351	7939.575428	7946.207432
10.44744295	9.106357903	7.137989848	293.15	293.15	293.15	293.1499999	293.1500336	293.1501632	293.685439	309.3894277	7547.265958	7617.607401	7623.914493
9.13993528	9.743528158	7.188076894	293.15	293.15	293.15	293.15	293.150029	293.1491538	293.8114084	352.4016991	7868.361626	8106.540939	8113.438075
10.09926933	5.118330802	12.83913662	293.15	293.15	293.150002	293.1500152	293.1676627	295.7806552	788.0503732	755.6342124	760.2258034	760.7296762	760.7950572
9.409596163	5.971510949	11.05831578	293.15	293.15	293.1500004	293.1500152	293.1528358	293.5339631	256.5901503	1335.480328	1348.652757	1351.082463	1351.361124
8.975343502	7.318918694	11.01698104	293.15	293.15	293.1500005	293.1500161	293.1563878	293.4244208	272.689867	1487.669141	1558.620216	1562.430029	1562.751142
11.34087448	5.383434392	11.00192025	293.15	293.15	293.1500004	293.1499813	293.152365	293.546325	273.5366439	1274.293257	1287.946469	1290.538518	1290.750886
13.07377868	4.819363372	11.36760024	293.15	293.15	293.1500007	293.1499973	293.1566399	292.9967522	298.691549	1075.288219	1086.389012	1088.360229	1088.551227
12.20608355	5.016410101	12.93673742	293.15	293.15	293.1500032	293.1498315	293.1814728	293.7061567	736.9058767	727.4656848	730.0465486	730.4600254	730.5248816
9.862644153	8.54171933	9.046688281	293.15	293.15	293.1500001	293.1499978	293.1501406	293.1894329	295.2858691	1993.814406	3473.150566	3499.685397	3500.946698
10.78996506	7.740040118	11.08497926	293.15	293.15	293.1500005	293.1500043	293.1530472	293.3931731	257.8482769	1527.242078	1577.514376	1579.964981	1580.204976
4.052599125	7.02871697	15.77655497	293.15	293.1500007	293.1501783	293.1384949	294.466739	489.7870216	474.0392852	479.3570245	479.6089315	479.707727	479.7232785
3.620152838	7.128380516	20.11381878	293.15	293.1500136	293.162734	291.8010536	324.328204	327.1271174	326.5383664	326.6810343	326.6851102	326.6860698	326.6852806
4.293115277	8.403174023	13.65672532	293.15	293.1500001	293.1500852	293.1417688	293.4769356	277.6397865	788.0990934	806.0965357	805.3751442	806.3139938	806.4016956
3.168553952	7.627947446	14.94009195	293.15	293.1500002	293.150136	293.1372991	293.2805677	401.0748238	569.0527517	573.6192126	574.1359362	574.396498	574.4714804
2.7455813	7.802671882	17.74011863	293.15	293.1500029	293.1533157	292.7951309	310.1442581	389.3924291	386.508987	387.3769241	387.4099919	387.4281359	387.4304098
3.437959475	9.826634528	13.49247846	293.15	293.1500001	293.1500608	293.1459825	293.3600317	290.8612968	928.1129603	940.697892	943.9308006	944.7909555	944.9930723
3.336055559	7.07819041	22.42920502	293.15	293.1502019	293.2723146	306.8989676	305.3978499	306.4869481	306.4273029	306.4555585	306.4543182	306.4534311	306.4523389
9.483337784	5.847336731	14.71545118	293.15	293.15	293.1500126	293.1496144	293.5009205	332.9419623	536.9291072	533.7959036	534.5263156	534.6268846	534.6745051
9.44756741	7.203125325	13.08756549	293.15	293.15	293.150005	293.1498096	293.1620478	300.4534934	855.4689253	824.7782752	838.3873854	838.8953143	838.9765402
7.09447219	7.549267221	14.04701742	293.15	293.15	293.1500179	293.1509247	293.2817735	287.4356659	679.7675061	682.3612844	685.2316151	685.4490905	685.5148872
5.529159563	7.428738371	14.34007243	293.15	293.15	293.1500192	293.1493727	293.2590643	290.7373237	642.4165903	637.4391814	639.0162455	639.2485736	639.2591102
4.793171687	9.080831897	9.849664358	293.15	293.15	293.1500012	293.1499133	293.1549034	293.2180848	302.4691739	2897.784058	2828.309653	2831.491594	2832.163682
4.079838494	10.21653071	10.73814005	293.15	293.15	293.1500024	293.1498009	293.1597981	292.9962296	296.4573565	2298.873721	2326.731963	2337.367481	2337.886132
6.78729385	9.743414215	8.60511511	293.15	293.15	293.1500001	293.1499995	293.1501616	293.1757502	299.0074865	711.2223875	4764.562909	4780.304486	4782.067518
7.738157252	8.637232555	10.26958329	293.15	293.15	293.1500004	293.1499972	293.1526844	293.1159999	321.6846121	2229.74556	2298.616485	2307.594237	2308.164516
7.480299046	8.198879417	12.11700427	293.15	293.15	293.1500023	293.1500619	293.1714179	292.5401122	840.7439162	1192.028627	1205.867113	1206.767623	1207.003162
5.919589168	5.746284726	22.60585235	293.15	293.1501782	293.217484	303.1988674	303.394077	303.4814259	303.4816862	303.4852489	303.4867869	303.4881575	303.4895364
4.003675244	6.776577327	22.0339347	293.15	293.1501381	293.1848279	308.3504804	307.9455109	307.9567655	307.9817702	307.9890323	307.9875592	307.9860598	307.9848136
5.669027684	6.191629862	16.97708983	293.15	293.1500009	293.1501315	293.116273	292.3345733	394.2558645	396.5577885	396.8636205	396.9376678	396.9583101	396.9692078
6.473644751	7.205540728	15.84088408	293.15	293.1500003	293.1501097	293.159935	292.8996573	477.9097857	477.271924	476.7085554	476.9537472	477.0005907	477.022515
5.634594706	6.511316278	18.84277399	293.15	293.1500042	293.1521215	293.3091596	346.2792736	344.4266515	344.1546033	344.3042481	344.3203502	344.3267835	344.3307387
2.787735695	8.587883545	20.18001911	293.15	293.1500211	293.1911581	291.0522641	330.4521891	331.9713016	331.803816	331.9146248	331.917169	331.9209428	331.9232335
5.618301088	8.753782663	15.22777295	293.15	293.1500001	293.1500912	293.1445822	292.9745127	494.5236118	574.0855797	576.5122147	577.0100119	577.1622785	577.241915
4.275376524	7.467797921	18.2182352	293.15	293.1500026	293.1512885	293.0775879	343.8218407	366.105434	366.7287171	367.1967042	367.2313787	367.245822	367.2518802
4.367210465	7.916732627	20.15379786	293.15	293.1500148	293.1633282	291.7625289	330.2322966	328.7750358	329.0947437	329.1339345	329.1387104	329.1404638	329.1415551
5.371938313	7.904807783	16.92249542	293.15	293.1500006	293.1502721	293.1526269	287.6631296	419.1539952	422.7330595	423.3164929	423.4060224	423.4411506	423.4523199
6.817712307	5.463507281	18.65576817	293.15	293.1500042	293.1523732	293.0836288	343.3551195	340.1499906	341.5142893	341.5767935	341.5953795	341.6052656	341.6132095
7.530492404	5.412613183	20.31931145	293.15	293.1500184	293.1647857	292.9525457	317.4562174	317.6893711	317.7891975	317.8111649	317.8129879	317.8132278	317.8133647
9.683720532	4.00160629	19.74929905	293.15	293.1500101	293.1495173	293.3599817	318.2009647	318.4936208	318.993703	319.0081473	319.0135283	319.0150068	319.0161045
11.17437119	3.217627213	20.62662144	293.15	293.1500156	293.1562652	294.6904808	308.7132512	309.4951373	309.6562361	309.6729487	309.6765694	309.678297	309.6796002
11.41040102	4.938250462	15.09769331	293.15	293.1500001	293.1500156	293.1515082	293.1850135	396.5807565	476.1125956	476.3934647	476.9762092	477.0522968	477.0823842
10.65682801	3.653292839	18.30639943	293.15	293.1500016	293.1502863	293.2416865	327.5660122	334.61452	337.0930404	337.0993587	337.1169251	337.1117154	337.104136
11.32560441	3.781779377	16.58283701	293.15	293.1500003	293.1500614	293.1550194	293.8827169	376.9558077	380.9861389	381.5922264	381.6774086	381.6949506	381.6947263
12.73980419	3.743753214	17.79043658	293.15	293.1500009	293.1503518	293.1505917	305.9785057	345.4710521	346.8115257	346.8756493	346.9156176	346.9160119	346.9108514
10.32579201	4.432262802	16.91775709	293.15	293.1500003	293.1500271	293.1433219	292.4062428	371.5860003	377.408973	377.2215711	377.3046849	377.3205495	377.3299406
8.831872785	5.029801413	18.30885693	293.15	293.1500019	293.1505733	293.3341227	334.7448934	343.2898514	345.4233389	345.4780828	345.5063569	345.5103204	345.5117595
7.661899578	5.436021879	16.27065475	293.15	293.1500003	293.1500789	293.1514024	294.1833897	413.7205981	417.393637	417.5539191	417.6544065	417.6811979	417.6990644
7.39878506	6.805239763	17.49170973	293.15	293.1500009	293.1506394	293.1798105	296.0652756	383.2461682	383.0981155	383.3032316	383.3560703	383.3797012	383.3999137
8.258313522	7.011573687	15.41721255	293.15	293.1500001	293.1500346	293.150058	293.1734993	479.8111459	502.3101585	503.9398821	504.4413334	504.5164441	504.5622122
7.178265728	8.645803737	15.78443701	293.15	293.1500002	293.1500525	293.1531646	294.0258348	522.1607296	512.122342	515.4597917	516.0965709	516.1511761	516.179011
8.143132348	7.874301674	17.74933213	293.15	293.1500009	293.1501666	293.1924949	311.6908811	384.0283164	384.8384205	385.4535173	385.5237354	385.5355482	385.544359
7.103999624	7.052842242	19.75156165	293.15	293.1500108	293.1523291	293.0020122	327.9296656	330.8499442	330.8700326	330.939174	330.9516724	330.9568161	330.9612719
5.690792006	6.993742027	21.21620429	293.15	293.1500498	293.1712463	307.4569152	313.3036804	314.151513	314.1489905	314.169175	314.1724285	314.1740288	314.175401
3.960577229	4.964002509	24.22616322	293.15	293.1530331	296.5901049	298.1206908	298.0878041	298.1045362	298.105583	298.1069544	298.1076034	298.1082718	298.1089748
2.872690036	6.194241853	24.57151605	293.15	293.1565723	298.0183898	298.1543209	298.1465291	298.1608943	298.1630072	298.164158	298.1644768	298.1648385	298.1652336
4.632730019	6.352125389	22.81316875	293.15	293.1505955	293.208512	303.5454044	303.3692161	303.4075401	303.4144081	303.4168613	303.4176035	303.4183568	303.4191953
5.48690346	5.725625657	24.15806304	293.15	293.1500991	296.551031	298.7223993	298.686854	298.704046	298.7055326	298.7058269	298.7056953	298.7056178	298.7056267
3.363754232	5.910771349	25.3311689	293.15	293.148242	296.6218757	296.7133363	296.7141034	296.7179864	296.7184784	296.7191485	296.7197245	296.7203425	296.7209986
3.794693154	7.045866605	23.65254482	293.15	293.1505822	294.112817	301.268471	301.1447524	301.1633768	301.1647158	301.1670556	301.1668949	301.1667536	301.1666739
2.92891403	7.171001872	25.70411512	293.15	293.174721	296.6407765	296.7276971	296.7214612	296.7292277	296.7289559	296.7293048	296.7293876	296.7295231	296.7297064
3.817873849	8.296096179	22.02973591	293.15	293.1501157	293.3270843	311.4255511	310.9627414	310.9342383	310.9613053	310.9762889	310.9763027	310.9763534	310.9762707
3.112694088	8.576396765	24.11629206	293.15	293.1514959	297.6166247	301.0886785	301.1053157	301.1875118	301.1816763	301.1848398	301.1843772	301.1840566	301.1837844
4.005115034	5.728891228	25.99606049	293.15	293.1468841	295.7399541	295.8229267	295.8208464	295.8225364	295.822902	295.8233143	295.823679	295.824081	295.8245155
5.144895312	5.678510723	25.53845812	293.15	293.162818	296.2642099	296.3243474	296.3261795	296.3282333	296.3285582	296.328736	296.3288994	296.3291167	296.3293864
3.744019094	7.277672063	25.27111763	293.15	293.1530186	297.1944095	297.4723553	297.4548113	297.4705928	297.4691194	297.4689129	297.4679407	297.4671072	297.4663967
19.71848218	4.430539818	4.702605582	293.15	293.15	293.15	293.1499999	293.1500014	293.1502817	293.1601205	292.7064501	325.6815292	10379.51681	10484.8984
20.10997515	3.891817201	3.812047146	293.15	293.15	293.15	293.15	293.1500007	293.1501282	293.1534093	293.036474	311.7129145	13518.42012	13853.30476
21.4763009	3.565962193	4.827915568	293.15	293.15	293.15	293.1499999	293.1500006	293.1509042	293.1757372	292.1616548	344.3696285	8654.175984	8857.897455
10.67467118	8.40206934	3.691267003	293.15	293.15	293.15	293.15	293.1500006	293.150021	293.154481	293.7533303	341.2021694	25611.3551	26916.99863
11.52417779	9.123812068	4.642050061	293.15	293.15	293.15	293.15	293.1500025	293.1502891	293.149686	296.3953412	434.3300878	19873.88268	20026.26394
10.12157227	7.254598254	3.083686902	293.15	293.15	293.15	293.15	293.1500001	293.1500094	293.1501836	293.2105087	293.1209303	16116.85279	30132.24123
9.22631452	8.999572162	3.02886639	293.15	293.15	293.15	293.15	293.1500002	293.1500046	293.1516725	293.281379	303.1959491	18176.45758	36954.738
6.577292817	11.32864077	3.981916123	293.15	293.15	293.15	293.15	293.1500012	293.1500319	293.1591241	293.299074	296.7680271	34101.0232	34395.62696
7.372191279	9.818396333	3.229035436	293.15	293.15	293.15	293.15	293.1500004	293.1500106	293.1527049	293.2596297	294.5838498	26806.71912	37589.0816
5.045964948	12.33203418	3.671082032	293.15	293.15	293.15	293.15	293.1500024	293.1499867	293.1600731	293.1564527	285.315993	37870.17308	38916.46401
5.726398031	11.20884994	2.78672717	293.15	293.15	293.15	293.15	293.1500007	293.1500072	293.1528414	293.1861613	295.1608339	11574.91005	34945.95898
4.333168938	12.49668403	2.88045474	293.15	293.15	293.15	293.15	293.1500012	293.1499954	293.1543004	293.1649216	297.1775699	13338.06896	31316.06881
3.769811929	13.84395994	3.692374555	293.15	293.15	293.15	293.15	293.1500054	293.1499765	293.1757959	292.9346138	350.2376182	35946.31591	36175.472
15.46938471	5.379534123	4.719965271	293.15	293.15	293.15	293.1499999	293.150003	293.1503573	293.1605377	293.6689169	398.5393796	11892.87134	12158.0113
15.70154764	4.713653323	3.376607181	293.15	293.15	293.15	293.15	293.1500007	293.1500748	293.1529707	293.2587394	319.3662226	15709.19599	19021.76653
18.6043544	4.756547323	3.389245122	293.15	293.15	293.15	293.15	293.1500003	293.1500727	293.1525624	293.0347624	306.2497159	15408.96779	18467.99399
13.64529412	4.299314511	16.24468566	293.15	293.1500002	293.1500473	293.1489038	294.1862685	401.4549295	397.9436606	399.1951526	399.3559056	399.4029974	399.4243951
15.55274243	4.209297882	16.78901928	293.15	293.1500004	293.1501781	293.1339739	293.5936136	369.0467036	374.8488598	376.1505207	376.2421535	376.266508	376.2667805
15.83282695	3.516321206	17.30006793	293.15	293.1500013	293.1509129	293.0432511	290.4427827	349.5932818	354.8239525	355.0784987	355.1207643	355.1543272	355.1719554
17.1602527	3.288815809	14.84172979	293.15	293.1500001	293.1500712	293.1447714	292.9292398	338.0156779	452.4200583	450.6269476	452.9007617	453.1042642	453.1143362
17.38675105	4.13844778	16.20760351	293.15	293.1500004	293.1501984	293.1153325	293.9466998	395.6155315	394.7526494	394.991001	395.1361306	395.1807918	395.1894618
13.92962438	3.159768435	19.54042947	293.15	293.1500089	293.1562518	292.3793419	316.7513268	317.1850031	317.7961015	317.8345039	317.8463225	317.8535639	317.8590533
12.12162896	3.973129417	19.83773301	293.15	293.1500048	293.152013	293.0301865	314.6381236	317.4063994	317.7106936	317.7341821	317.7422068	317.7447027	317.7461609
14.11229028	3.888714768	18.39652459	293.15	293.1500012	293.1502667	293.1226307	330.2347911	333.0319951	335.512326	335.7126995	335.7329106	335.7394524	335.7389011
3.96757768	6.867382928	26.19892706	293.15	293.1575842	295.905113	295.9690931	295.968926	295.9703188	295.969959	295.969813	295.9696979	295.9696898	295.9697722
3.626267603	8.505557947	26.33161003	293.15	293.1828559	296.3609528	296.401834	296.4043162	296.4063089	296.4064414	296.4067797	296.4070961	296.407469	296.4078905
12.24632001	3.760881421	21.91489843	293.15	293.150044	293.149188	304.4433513	303.000512	303.5071393	303.5604152	303.5640734	303.5653792	303.5660791	303.5666978
12.78920249	3.317269512	22.34089599	293.15	293.1501067	293.2333888	301.6689632	301.2359872	301.389578	301.4441215	301.4495908	301.4528668	301.4554953	301.4578093
8.216521757	4.375200154	21.23790401	293.15	293.1500542	293.1575824	303.7776434	307.9485168	308.1160784	308.1856289	308.1936427	308.1982816	308.2021595	308.2058449
7.263430816	6.317386891	21.83098088	293.15	293.1501025	293.1812839	308.4845437	308.2373771	308.1295515	308.1471602	308.1531975	308.1557108	308.1579915	308.1602686
7.313180735	5.72356074	23.97545101	293.15	293.1506768	295.6328141	298.9879179	299.0694037	299.0778026	299.0800438	299.0811196	299.0817712	299.0824113	299.0830827
10.92920968	4.147666011	21.23857854	293.15	293.1500307	293.1576633	303.4837157	307.0752471	307.4889937	307.5542766	307.5580009	307.5601542	307.5614371	307.5627496
8.597934096	5.360947008	22.52895415	293.15	293.1501247	293.2137467	302.892557	303.1475832	303.1959545	303.2039117	303.2076876	303.2099916	303.2120954	303.2141912
9.473889657	4.602233946	21.58935099	293.15	293.1500332	293.1532242	305.675008	306.3348203	306.4075619	306.4672532	306.4679576	306.4672154	306.4660279	306.465082
9.138653132	3.62073343	24.54345668	293.15	293.1512626	296.5047202	296.7571644	296.7770152	296.7811431	296.7823117	296.7825774	296.7828247	296.7831134	296.7834501
11.44484326	2.704388805	24.32771609	293.15	293.1512198	295.9646923	296.5966999	296.6372759	296.6550418	296.6587755	296.6595729	296.6601945	296.66077	296.6613284
12.34758799	3.716505519	23.31538627	293.15	293.1503822	293.1616825	298.9794706	298.9828781	299.0302872	299.0366992	299.0377372	299.0384333	299.0391011	299.0398075
10.04485016	2.5934347	25.95110855	293.15	293.1618689	294.9525095	294.9588717	294.9702626	294.9720984	294.9725389	294.9726123	294.9727043	294.9728219	294.9729656
10.28507343	4.172635829	23.21531869	293.15	293.1501631	293.1551907	299.6423397	299.6739698	299.7097343	299.7176335	299.7187317	299.7195648	299.7203367	299.7211342
9.258950548	5.132540596	24.34098448	293.15	293.1506833	296.9003597	297.8574116	297.8651685	297.8686256	297.8704636	297.8712422	297.8719513	297.8726565	297.8733788
10.00158084	4.039030023	25.5655641	293.15	293.1509904	295.6553089	295.6689741	295.6739013	295.675667	295.6762538	295.6765214	295.6768005	295.6771027	295.6774298
8.816849072	4.312860118	26.32534724	293.15	293.2076243	295.0728851	295.084101	295.0861774	295.0866972	295.0869935	295.0872302	295.0874846	295.0877583	295.0880496
8.7027811	3.297745133	26.71486881	293.15	293.3968523	294.613301	294.6139375	294.6165489	294.6168307	294.616976	294.617105	294.6172759	294.6174818	294.6177166
7.586289986	4.298944711	27.05728038	293.15	293.8719159	294.5887755	294.6001552	294.6010512	294.6012954	294.6014682	294.6016287	294.6018097	294.6020116	294.6022322
7.882285959	5.050160453	26.42486292	293.15	293.25924	295.1396026	295.1929299	295.1942993	295.1942855	295.1941624	295.1940817	295.1940738	295.1941365	295.1942599
6.124517572	5.457999905	26.07320481	293.15	293.1608741	295.5726665	295.6427117	295.6446485	295.6455958	295.6460714	295.6464372	295.6467994	295.6471764	295.6475688
6.417601304	6.598677599	24.67044515	293.15	293.1563654	297.9702707	298.1422339	298.1414671	298.1454799	298.1466815	298.1476383	298.1484927	298.149349	298.1502176
8.287687913	5.532976919	25.75211047	293.15	293.1599856	295.910784	295.976728	295.9805104	295.9813495	295.9819032	295.9822897	295.9826718	295.9830695	295.9834856
4.540713459	7.271468204	26.69295601	293.15	293.536091	295.5631259	295.5731435	295.5734865	295.5740887	295.5742838	295.574573	295.5748972	295.5752679	295.5756749
5.413411816	6.235866867	27.17212892	293.15	294.2629036	294.9044815	294.9196452	294.9198587	294.9205625	294.9208135	294.9210718	294.9213217	294.9215809	294.9218491
7.022731388	5.520346445	26.91597862	293.15	293.7790542	294.926418	294.9351068	294.9352851	294.9355446	294.9357629	294.9359644	294.9361769	294.9364046	294.936647
18.51790423	3.297708482	17.35987167	293.15	293.1500012	293.1507103	293.0582762	292.162705	343.8015661	350.3413682	350.5472203	350.7265139	350.758274	350.7693664
17.32451274	5.185483749	4.575215424	293.15	293.15	293.15	293.1499999	293.1500014	293.1503366	293.1615353	293.5934884	370.8697292	12197.62241	12351.45663
17.23180336	5.542383028	7.488064861	293.15	293.15	293.15	293.1499992	293.1501102	293.1532399	293.170643	302.0582161	4159.85371	4222.89587	4225.614948
19.93774984	4.157448353	8.670484895	293.15	293.15	293.1500001	293.1499905	293.1502168	293.1839698	293.6301991	577.7822526	2274.949908	2305.843363	2307.695019
21.46538217	3.136129365	7.692099986	293.15	293.15	293.1500001	293.1499867	293.1499588	293.211914	294.3673115	217.8780624	2775.434109	2869.432955	2873.985556
22.42951439	4.214603578	4.763711776	293.15	293.15	293.15	293.1499999	293.1500008	293.1504927	293.1657515	293.0648093	346.6764061	9390.940337	9665.682235
22.87630627	3.354498216	3.275572774	293.15	293.15	293.15	293.15	293.1500002	293.1502169	293.1571719	292.9389872	306.3973789	11934.37167	15562.67078
24.29151069	3.318506915	4.6470343	293.15	293.15	293.15	293.1499998	293.1500001	293.1509364	293.1984611	291.0671033	350.8694809	8680.42352	8890.506145
22.8813551	2.847838321	5.847743632	293.15	293.15	293.15	293.1499979	293.1499982	293.1593068	293.463764	285.8844391	1956.588052	5357.035446	5414.078398
24.34076911	3.280227442	7.672500497	293.15	293.15	293.1500002	293.1499809	293.1500222	293.2142568	296.1854717	218.680257	2698.098802	2830.94157	2835.031022
24.14152528	3.734406485	8.028294484	293.15	293.15	293.1500001	293.1499927	293.1500642	293.1688915	294.1026797	207.2689344	2476.706458	2630.742593	2635.367398
22.87806782	2.798953634	9.993566826	293.15	293.15	293.1500012	293.1499038	293.1488932	293.7602721	307.0088824	1347.564155	1243.856486	1266.475701	1267.390376
25.72456702	2.742267294	5.804566071	293.15	293.15	293.15	293.1499978	293.1499929	293.1548552	293.5541605	273.5978824	1730.246035	5215.617401	5222.421385
24.67919745	4.020215277	4.84482885	293.15	293.15	293.15	293.1499997	293.1500006	293.1509191	293.2000766	290.0229447	388.4677662	8774.079658	8870.408963
26.65553337	3.935749071	5.511598044	293.15	293.15	293.15	293.1499995	293.1499952	293.1513976	293.2383931	287.5446652	741.6162878	6591.870227	6599.301475
27.11867561	3.027087527	4.4697092	293.15	293.15	293.15	293.1499998	293.1499992	293.1504708	293.1844147	293.0011107	347.5742028	8737.645776	8812.252572
25.68509462	3.817624739	3.797781547	293.15	293.15	293.15	293.1499999	293.15	293.1501664	293.1606133	292.7076915	309.5344912	12552.58889	12809.50395
9.219241468	9.719592276	4.812261388	293.15	293.15	293.15	293.15	293.1500029	293.1500542	293.2017359	297.38178	338.635863	20252.84459	20383.44245
10.74191667	9.764402605	6.006003973	293.15	293.15	293.15	293.15	293.1500098	293.1501961	293.2603473	302.3489224	5849.147238	12721.58929	12751.97938
8.497436461	9.801491519	8.60758845	293.15	293.15	293.1500001	293.1499992	293.1502221	293.1508952	303.0530222	723.3094109	4726.84847	4768.39799	4770.090808
4.862299016	11.94164203	4.830739323	293.15	293.15	293.15	293.1499999	293.1500081	293.1502917	293.1910787	293.3775963	333.1194324	26717.26232	26758.13183
6.416356802	11.59999516	5.16252949	293.15	293.15	293.15	293.15	293.1500053	293.1500939	293.2021072	294.4621394	282.6199507	22356.3078	22429.28214
6.485420922	11.01696744	6.727516047	293.15	293.15	293.15	293.1499999	293.1500323	293.1546411	293.85347	291.5786749	11305.96837	11356.35557	11370.37833
4.498005042	11.07249447	9.433630775	293.15	293.15	293.1500007	293.1499596	293.1526677	293.1765484	294.1477802	3664.953954	4084.076675	4105.244131	4106.376956
5.07884597	10.75511141	6.906534496	293.15	293.15	293.15	293.1499989	293.150108	293.151641	293.4916387	272.879678	10229.34734	10334.40838	10340.17889
4.02151551	11.39657126	8.027839915	293.15	293.15	293.1500002	293.14999	293.1507259	293.1598854	293.9814478	250.1545111	7112.29385	7246.071828	7248.868017
4.099912579	12.15438092	6.571530169	293.15	293.15	293.15	293.1499982	293.150208	293.1574611	293.5040362	285.2382126	12968.25004	13895.54325	13904.56245
5.370490488	12.30798866	6.24507892	293.15	293.15	293.15	293.1499997	293.1500472	293.1513233	293.4731863	307.5425498	11467.37171	15993.84306	16011.81023
16.12752661	6.545783257	4.379771965	293.15	293.15	293.15	293.15	293.1500012	293.150066	293.1533584	293.1236611	319.6486729	15645.33327	15805.14462
14.25947167	6.032210763	3.205802785	293.15	293.15	293.15	293.15	293.1500003	293.1500274	293.1507416	293.1550125	303.0812357	16271.81605	24155.42582
20.39310435	3.850909181	6.735105626	293.15	293.15	293.15	293.1499986	293.1500325	293.1556302	293.3467228	288.8506046	4335.330929	4465.907459	4479.559644
19.01650975	4.619897582	7.312115261	293.15	293.15	293.15	293.1499964	293.1500829	293.1637508	293.029145	334.7419009	3851.510551	3992.712479	3996.13399
18.06542784	5.912458663	5.162624935	293.15	293.15	293.15	293.1499999	293.1500025	293.1503727	293.1550438	293.5588523	393.7708046	10535.78662	10613.34714
17.98095302	5.192739479	9.35111345	293.15	293.15	293.1500002	293.1499906	293.1510549	293.2029499	290.1473473	1779.856178	2056.393869	2068.064786	2068.756889
21.48957724	4.410122508	5.547994169	293.15	293.15	293.15	293.1499995	293.1500025	293.1525515	293.206648	287.8534367	840.8132687	7326.409466	7391.642192
19.11627676	5.274800218	5.76495032	293.15	293.15	293.15	293.1499999	293.1500061	293.1511475	293.1516604	291.8819134	1931.42709	7702.119885	7717.322509
19.27049924	5.469349267	4.600446607	293.15	293.15	293.15	293.15	293.1500008	293.1501513	293.1531639	293.0252234	328.0717299	12143.27401	12385.47076
14.86306747	7.023837013	5.361535084	293.15	293.15	293.15	293.15	293.1500051	293.150373	293.1438531	294.3243651	433.0450339	11465.22863	11531.66824
13.91052764	7.42394207	4.181142365	293.15	293.15	293.15	293.15	293.150001	293.1500772	293.1481739	293.673981	275.8619779	19162.38286	19279.10468
7.652531858	11.48365421	5.351582384	293.15	293.15	293.15	293.15	293.1500125	293.1509714	293.3046395	295.230644	14.57026907	20386.82678	20457.72631
9.139939769	11.06976122	5.851852892	293.15	293.15	293.15	293.15	293.150013	293.1503389	293.3959089	309.0316547	4876.065503	15844.30366	15872.34186
8.617278337	10.01172485	3.676129678	293.15	293.15	293.15	293.15	293.1500008	293.1500363	293.1597	293.8236075	291.6395074	31346.72425	32989.92385
8.718194387	11.52786915	4.504138234	293.15	293.15	293.15	293.15	293.1500023	293.1501629	293.1782058	294.6667147	213.875088	28156.25082	28384.38575
12.84173988	7.568807637	3.188608485	293.15	293.15	293.15	293.15	293.1500002	293.1500124	293.1503297	293.2667605	299.5560714	18933.83531	29336.227
5.414234007	8.796856117	12.28661066	293.15	293.15	293.1500084	293.1493497	293.1920338	295.3012139	1015.09309	1203.241216	1217.898036	1219.304681	1219.513299
4.272809553	10.23262098	12.41970537	293.15	293.15	293.1500254	293.1483877	293.2057857	292.6668463	1226.128453	1319.298825	1337.101159	1338.725768	1338.868509
5.118858457	9.890545585	14.26036762	293.15	293.15	293.1500266	293.1483941	293.0541489	287.684618	777.4997056	769.8826965	773.4683488	773.8454045	773.8648206
4.296610644	12.04790909	11.2473453	293.15	293.15	293.1500054	293.1498387	293.1672769	295.8158141	223.6289655	2443.845353	2363.141993	2372.748355	2373.142921
12.94459308	8.880906279	3.903159474	293.15	293.15	293.15	293.15	293.1500006	293.1500576	293.1535388	293.7025778	309.4970624	25285.32493	25701.47331
4.624384412	13.56230647	5.497843393	293.15	293.15	293.15	293.1499996	293.1500501	293.1495309	293.3537285	294.0308534	1460.247586	24708.14707	24704.89081
4.298748148	14.18465772	3.840235784	293.15	293.15	293.15	293.1499999	293.150012	293.1498749	293.2031872	292.7189427	358.1558233	36399.0734	36575.03436
4.334426591	13.51233694	4.76474021	293.15	293.15	293.15	293.1499999	293.1500139	293.1498508	293.1887505	292.8075438	286.8567806	32994.97692	32948.07117
3.161713462	15.24091857	4.479922464	293.15	293.15	293.15	293.1499997	293.1500531	293.1490322	293.3445589	291.2425772	791.0888094	39303.91373	39342.05111
4.139085502	13.3198654	9.5751613	293.15	293.15	293.1500005	293.1499837	293.1529467	293.3474227	302.9834151	5070.780796	4982.707945	5022.270939	5023.670263
3.247933132	13.85087268	5.897574767	293.15	293.15	293.15	293.1499979	293.1503015	293.1506568	294.7303484	282.5973746	7986.004479	21971.64576	21976.93839
2.903932606	12.42845926	7.444632014	293.15	293.15	293.1500002	293.1499909	293.1509013	293.1923247	297.3124412	318.1950787	9932.55286	10232.22723	10236.11599
3.534033992	12.23787817	12.06549753	293.15	293.15	293.1500097	293.1496899	293.1730172	296.7143063	1101.075823	1847.178341	1824.657806	1832.90476	1833.419739
3.36570131	13.90483457	9.774284892	293.15	293.15	293.1500014	293.1499555	293.1582173	293.3118699	350.4498215	5487.039839	4864.440004	4989.103973	4990.709581
10.18615531	5.884025651	16.67310298	293.15	293.1500003	293.1501361	293.1541642	292.692694	397.5164797	403.247629	403.5481278	403.7322211	403.7524093	403.7634842
13.35565755	8.74414178	5.342542658	293.15	293.15	293.15	293.15	293.1500046	293.1504411	293.1442824	296.8555556	230.8206778	14340.81709	14367.3254
15.05829456	7.960082937	6.466406774	293.15	293.15	293.15	293.15	293.1500197	293.1515376	293.1292497	304.6735295	7675.737494	8354.009339	8362.819998
19.12884157	5.827791014	6.817006785	293.15	293.15	293.15	293.1499996	293.1500425	293.1553567	293.010039	295.0265451	5346.825234	5496.258818	5503.670097
17.87702153	6.40119146	6.322347	293.15	293.15	293.15	293.1499999	293.1500097	293.1507837	293.1220753	297.0314925	5639.322135	7173.935913	7189.219588
17.27429043	7.132554151	5.188749318	293.15	293.15	293.15	293.15	293.1500068	293.1500555	293.176222	291.8414516	269.5755977	12176.97056	12202.95287
18.57333814	2.588706814	12.36798489	293.15	293.15	293.1500056	293.1494808	293.1590744	294.9759563	627.6995529	673.8250559	680.5615823	682.1816944	682.2712928
19.96941661	3.207911602	14.81026434	293.15	293.1500001	293.1500615	293.1412888	293.1838829	332.5785865	447.6991798	447.9475979	448.1528487	448.3347459	448.3579346
21.67506685	3.71699726	11.07815459	293.15	293.15	293.1500017	293.1498388	293.1510016	294.1244164	276.7609431	1018.647804	1002.339616	1007.456697	1007.691625
21.44013709	2.855369282	12.38156987	293.15	293.15	293.1500107	293.1488246	293.1412527	298.8230153	626.6370308	686.1334194	675.448095	677.5209851	677.7068763
20.99000743	3.885501765	9.7191045	293.15	293.15	293.1500005	293.1499474	293.1503401	293.4806643	284.9690345	1552.623309	1551.843564	1557.269396	1557.746527
15.72143549	4.049855784	14.48424555	293.15	293.1500001	293.150028	293.1469243	293.3971473	298.6504543	492.315119	496.5676673	497.3947303	497.564633	497.5931431
14.87795297	4.793171015	12.33596831	293.15	293.15	293.1500022	293.1499567	293.1816433	290.4148962	728.4195199	813.9584065	821.7042478	822.9543804	823.0217704
17.16106236	3.98510436	12.79415163	293.15	293.15	293.1500049	293.1494773	293.2090699	290.690549	696.1226178	682.9760827	684.8986838	685.6096909	685.6403813
13.93714332	5.350820872	14.29195555	293.15	293.15	293.1500128	293.1500973	293.2882527	287.4517774	551.8613295	553.656043	554.3613487	554.4913515	554.5415135
15.18260574	5.798104531	11.37066769	293.15	293.15	293.1500006	293.1500326	293.1583507	292.9869108	297.9294974	1158.690116	1169.047269	1170.373664	1170.533132
19.16506516	4.026059365	11.0884664	293.15	293.15	293.1500017	293.1498277	293.1527516	293.8919172	258.2399597	1011.698135	1051.552728	1055.747888	1055.962242
17.51079593	5.545466355	11.48838347	293.15	293.15	293.1500012	293.1499829	293.1623127	293.6252677	325.3236344	1088.890858	1084.67151	1086.233396	1086.424528
13.1891821	10.54868385	4.869970141	293.15	293.15	293.15	293.15	293.1500036	293.1503131	293.184673	294.7761107	308.4076412	21276.87085	21360.54797
18.10878501	6.418352891	8.099286509	293.15	293.15	293.15	293.1499996	293.1503735	293.1495542	294.5907075	195.6260406	3650.602617	3679.98467	3682.225976
16.65635332	7.041835513	6.715161652	293.15	293.15	293.15	293.15	293.1500501	293.1502137	293.2968735	272.5097885	6699.780204	6731.694836	6745.704247
13.44073759	8.1407299	7.410575787	293.15	293.15	293.15	293.15	293.1500725	293.1566096	292.7529506	348.7534672	5810.080255	6031.19686	6038.078777
12.61034322	9.732570091	6.494604589	293.15	293.15	293.15	293.1499999	293.1500163	293.1532938	293.1428216	302.2002859	9621.673694	10359.7949	10369.46227
12.91378193	6.627453356	10.31401312	293.15	293.15	293.1500002	293.1499931	293.1512825	293.3076462	304.9405344	1748.857347	1795.084334	1798.89437	1799.297114
12.27899092	8.196061578	9.32977898	293.15	293.15	293.1500001	293.150001	293.1503959	293.1728136	290.3744841	2478.26923	2982.697818	2999.501311	3000.521988
14.16716836	7.847685807	8.677596708	293.15	293.15	293.1500001	293.1500001	293.1504107	293.1475908	297.1661689	765.2042568	3573.991706	3609.153612	3610.481548
15.97768397	7.187712246	8.176785076	293.15	293.15	293.15	293.1500002	293.1501478	293.1547649	292.3866236	217.3346652	3957.92219	3975.610572	3978.099146
15.140303	6.832226381	10.04113741	293.15	293.15	293.1500002	293.1500011	293.1516848	293.0798316	300.5370701	1978.11913	1976.370269	1982.945843	1983.361001
8.431131388	11.11977039	7.235590473	293.15	293.15	293.15	293.15	293.1500499	293.1535883	294.6674438	349.0911612	9198.044585	9366.432674	9373.053137
14.85422138	9.159103749	7.535738866	293.15	293.15	293.15	293.1500003	293.1500751	293.1554601	293.4434407	325.3075993	6279.019775	6379.999971	6384.749956
16.98620975	6.837277655	10.07983682	293.15	293.15	293.1500002	293.1500048	293.152785	293.1256381	295.7615568	1985.749689	1928.755752	1931.061977	1931.65276
11.88083427	9.891259222	7.892163292	293.15	293.15	293.15	293.1499997	293.1501166	293.1549212	293.0451829	156.2628434	6118.080425	6193.333301	6196.106208
10.3249833	11.05532468	7.079037464	293.15	293.15	293.15	293.1499998	293.1500908	293.1505045	294.65996	335.6207174	9720.927659	9773.399035	9779.988997
5.960783981	11.19134963	8.597544483	293.15	293.15	293.1500001	293.1499985	293.1504936	293.1926819	298.9657718	787.6592585	5647.894171	5664.078908	5665.959331
6.080156352	9.627528801	10.15465479	293.15	293.15	293.1500006	293.1499757	293.1517453	293.2829441	321.1561693	2655.706507	2676.110714	2681.486062	2682.150931
7.536716652	11.31390179	8.320564514	293.15	293.15	293.1500001	293.1499999	293.1501788	293.173315	295.6849695	196.3945717	6341.457129	6344.154037	6346.625539
4.977670793	12.67922625	10.66038495	293.15	293.15	293.1500013	293.1499669	293.1542515	293.3261768	300.4846609	3151.438826	3115.770526	3118.98677	3119.245773
10.10659266	10.31250991	8.580249934	293.15	293.15	293.1500001	293.1499999	293.1503098	293.1207781	296.9232431	700.8786733	4998.698794	5060.906105	5062.684567
13.17916042	5.985574467	16.03318295	293.15	293.1500001	293.1500841	293.1543706	293.5558493	436.6014325	434.3091833	434.4243027	434.6645913	434.6988234	434.7158728
11.09335634	6.495690829	14.04558099	293.15	293.15	293.1500059	293.1500045	293.1922419	292.9448516	642.7718419	628.251026	631.3768645	631.5218363	631.5365951
11.36872226	5.903600287	15.62410918	293.15	293.1500001	293.1500818	293.1579214	292.6434141	452.4641722	460.901569	459.9455077	460.4455361	460.4693056	460.4698784
9.417688878	8.690949145	11.84849177	293.15	293.15	293.1500012	293.149985	293.1552109	292.6826165	623.6607706	1339.043832	1361.225395	1362.39529	1362.713436
10.91169839	8.509188836	13.52017406	293.15	293.15	293.150006	293.1503337	293.1600919	291.376311	807.4012606	820.3794113	823.9682913	824.2542233	824.3630181
11.69288335	6.761781332	12.2509593	293.15	293.15	293.1500017	293.1499543	293.1588439	295.5140087	816.374114	991.5016962	1004.625224	1005.186809	1005.290944
11.25267775	9.196794878	11.98538135	293.15	293.15	293.1500013	293.1500241	293.1519377	292.8624752	753.4968337	1296.568964	1356.80469	1358.804219	1358.953012
12.52295359	7.902552322	11.325097	293.15	293.15	293.1500005	293.1500149	293.1512169	293.2945055	285.9955052	1448.710875	1466.752679	1467.978784	1468.268158
11.90208737	9.763624175	10.32685775	293.15	293.15	293.1500002	293.1499953	293.1522113	293.0084549	309.8428967	2466.731923	2489.315271	2493.013051	2493.708962
13.0901143	10.14802658	9.461587183	293.15	293.15	293.1500001	293.1499944	293.1504297	293.3616433	288.0038209	3239.566143	3501.562435	3517.235239	3517.959697
14.08813792	6.739603054	12.39949572	293.15	293.15	293.1500026	293.1499681	293.1615145	292.1397281	871.0643946	932.9613681	950.7618557	951.7475022	951.8899443
12.7184018	6.708452215	14.08903093	293.15	293.15	293.1500108	293.1505905	293.1737016	289.6070643	627.0315306	628.0863897	630.1068746	630.289092	630.3536515
16.24458241	7.475306824	11.33831512	293.15	293.15	293.1500007	293.1499953	293.1532089	293.4632721	286.8145161	1369.964437	1366.923905	1368.025449	1368.270813
17.49503582	4.422843489	18.18736801	293.15	293.1500033	293.1516928	292.9686139	325.3840512	338.6829493	340.7517345	340.8283109	340.8603373	340.8664414	340.8662667
17.02062487	3.640523975	19.81585398	293.15	293.1500117	293.156371	292.2529474	313.7040432	315.3690614	315.8945302	315.9227555	315.9385559	315.9442955	315.9482048
15.71979127	4.287285064	18.64318567	293.15	293.1500021	293.1510857	293.0710459	331.7459163	332.957917	332.7467436	332.8859545	332.8943272	332.8956778	332.8949991
13.67746537	4.500276874	21.43573564	293.15	293.1500366	293.1434972	305.4975405	306.1022416	306.7120939	306.749913	306.7583109	306.7604922	306.7617725	306.7629671
14.74275922	3.915737568	21.54382777	293.15	293.1500409	293.1652062	304.9297835	304.9315242	305.130461	305.1820068	305.1887181	305.1904757	305.1917381	305.1928775
15.51862418	3.358567049	22.16017695	293.15	293.1501006	293.2291727	302.7144908	301.6011359	301.8518037	301.9276879	301.9354446	301.9381632	301.9405314	301.9425628
5.501504214	12.86510927	9.897998748	293.15	293.15	293.1500006	293.1500024	293.152371	293.21843	309.383807	4320.628588	4198.924222	4208.077897	4208.829618
9.59196727	10.00504466	10.64855085	293.15	293.15	293.1500003	293.1499939	293.1504187	293.0316538	309.778865	2149.421717	2308.028427	2317.413762	2317.934023
4.310989026	9.09590541	16.36056413	293.15	293.1500005	293.1507186	293.1011587	295.0739357	482.079239	480.3089805	482.0304143	482.3006345	482.3695917	482.3942285
3.560560098	9.063763824	18.683114	293.15	293.1500034	293.1572862	293.0113958	371.3142107	365.4993142	367.5201667	367.9115363	367.9390557	367.9614923	367.9759692
4.290767817	11.00204782	14.83850684	293.15	293.1500001	293.1502155	293.1437495	293.1576681	414.9918956	720.7782123	730.5241765	729.863427	730.1555114	730.1573564
4.284091266	12.48757587	13.32285128	293.15	293.15	293.1500213	293.1492078	293.2392045	300.2537174	1217.22458	1254.1022	1247.834865	1249.513537	1249.651957
2.984281704	9.877444145	16.26723055	293.15	293.1500004	293.1507453	293.1022559	296.1510425	524.4449884	502.5204868	510.1908853	510.2005658	510.3150874	510.3461586
2.944005555	9.766571596	18.49361108	293.15	293.1500022	293.1538941	292.9796856	375.060993	378.55922	380.3438776	380.8668261	380.8805165	380.8959424	380.9040019
3.46453409	12.13810712	14.90862255	293.15	293.1500002	293.1501559	293.143249	293.8187141	464.5575326	764.5367698	781.2719694	781.0027772	781.4847821	781.605277
3.2756347	14.09896777	13.8515202	293.15	293.1500001	293.1500475	293.1491155	293.4246734	294.0420918	1105.176194	1254.975636	1235.228449	1238.747458	1238.887952
4.012223009	9.791385368	20.9053033	293.15	293.150025	293.2058239	304.7015165	326.4053454	326.321769	326.4680462	326.5008769	326.5056138	326.5108693	326.5158497
2.982166163	9.784984901	22.38749504	293.15	293.1500819	293.3021191	310.9336308	311.4727298	311.6484673	311.6589393	311.674658	311.6769249	311.6795104	311.6819939
5.033809801	10.86671083	15.80588943	293.15	293.1500002	293.1501889	293.1469298	291.0879377	574.8139528	582.9237834	583.3515213	583.4214476	583.5033177	583.5313142
10.16726064	7.787455992	15.26425857	293.15	293.1500001	293.1500359	293.1468362	293.2875158	473.5737411	528.2246663	536.2304117	537.1940174	537.2617873	537.2899586
8.47357242	8.917849109	14.34603269	293.15	293.1500001	293.1500126	293.1514445	293.4722278	287.5776579	674.704178	698.2941392	700.522467	700.7125517	700.7852886
6.699407292	9.412324253	13.79988166	293.15	293.15	293.1500106	293.1497864	293.1173103	294.6375005	796.6869613	829.6048165	835.3819359	835.6833556	835.7498982
5.425378357	11.13357801	10.97991139	293.15	293.15	293.1500018	293.149943	293.1571084	293.1206232	237.0677614	2306.540034	2352.563952	2355.844788	2356.388545
7.796140444	10.73988251	10.28086931	293.15	293.15	293.1500003	293.1500052	293.1507373	293.5864278	328.5145796	2809.683492	2867.029354	2872.943579	2873.701018
8.264115175	9.914168343	12.25875923	293.15	293.15	293.1500015	293.1500154	293.1589156	292.6184886	1073.607592	1318.62543	1349.933874	1351.470365	1351.659691
6.865431719	10.26571452	11.80735397	293.15	293.15	293.150002	293.1499954	293.158314	294.6397517	629.0146602	1573.468625	1622.445891	1623.708652	1623.881791
5.991008988	10.78260661	15.06241835	293.15	293.1500001	293.1500629	293.1495332	293.0426718	494.3794804	668.7517198	677.8873135	679.1473322	679.2742238	679.3211523
7.592201693	10.43158812	15.20015777	293.15	293.1500001	293.1500367	293.1529181	293.5727444	529.0759226	631.9908922	640.0840425	641.7305519	641.793447	641.795882
6.172634008	7.031228243	23.21632212	293.15	293.1505051	293.1843484	302.5553587	302.5035376	302.6019173	302.6066621	302.608857	302.6099092	302.6108228	302.6117683
5.263784654	8.428537214	22.13644842	293.15	293.1500615	293.2728816	310.6430842	310.4062631	310.386877	310.406413	310.4153531	310.4181671	310.4206244	310.4230687
7.792766326	9.49619274	16.65257854	293.15	293.1500005	293.1500863	293.156896	294.5974995	460.5594459	466.2161812	466.7842517	466.960886	467.0020782	467.0369086
6.60675701	8.273005114	17.80402816	293.15	293.1500026	293.1503667	293.1898815	320.0162792	387.4419735	388.1139903	388.3113131	388.3839514	388.4077288	388.4275766
5.576565426	8.366445294	19.5706335	293.15	293.1500063	293.1524445	292.9988371	339.1829838	340.7626554	340.8381464	340.9091023	340.9201628	340.925902	340.9302967
5.433593194	9.749622608	20.62952996	293.15	293.1500223	293.1613327	297.0631984	329.589196	329.8833778	329.9590424	329.986331	329.9939666	329.9999229	330.0056746
2.943499865	11.08429739	20.33091596	293.15	293.1500142	293.1939921	291.8190596	339.261813	342.023192	342.2856785	342.3959489	342.4139847	342.4353877	342.454657
3.773431504	10.743886	19.65723196	293.15	293.150006	293.1570337	293.0087386	351.9911365	354.4403047	354.6232734	354.8491378	354.8440536	354.8453107	354.8449789
5.956799969	10.29569153	17.01029009	293.15	293.1500006	293.15033	293.1206095	286.8946275	455.7967099	458.789003	460.0912464	460.2581497	460.289721	460.3102357
4.972537006	9.663090852	18.78879059	293.15	293.1500024	293.1534494	293.1812075	375.5407682	368.2132727	369.4145916	369.6436288	369.6684008	369.6805474	369.689499
5.076608701	11.12207811	20.24166385	293.15	293.1500107	293.1588487	292.6086247	345.5818338	343.8030623	343.9457584	343.999631	344.0075758	344.0136223	344.0194514
9.855767622	5.574007817	20.35728587	293.15	293.1500113	293.1530313	293.3424811	317.585038	317.4505879	317.5726431	317.5889366	317.5950589	317.5982151	317.6012187
8.796597451	6.571563252	19.10440537	293.15	293.1500049	293.1508304	293.0784729	338.3192316	338.502061	338.8065305	338.8671907	338.8795219	338.8848721	338.8897283
8.452498302	6.608163066	20.78686302	293.15	293.1500203	293.1488919	298.3989348	315.8618221	316.5438832	316.6279713	316.6405119	316.6413416	316.6403016	316.6395061
10.74271083	5.266114248	18.88285942	293.15	293.1500027	293.1512597	293.3022312	337.8346537	334.9525495	335.3567036	335.409155	335.4300409	335.4372364	335.4435424
13.807149	5.001999578	18.06907831	293.15	293.1500011	293.1501943	293.1280136	323.2308492	347.5547177	348.3826221	348.5109758	348.5469313	348.5618044	348.5733845
11.92092744	4.930312709	17.51310629	293.15	293.1500008	293.1504166	293.1885834	296.4373394	361.915245	362.6679576	362.7640577	362.831513	362.8436167	362.8517687
12.33530377	5.169927841	20.26861111	293.15	293.1500103	293.152716	292.732518	315.1323496	316.8310373	316.9177058	316.9299748	316.9375601	316.9423204	316.9467838
9.449825631	6.890185251	17.46440249	293.15	293.1500007	293.1501476	293.1383441	295.3076217	383.0118793	383.76862	384.3303558	384.4175625	384.4410755	384.4607112
10.64001902	6.752915295	18.65373072	293.15	293.1500023	293.1511126	293.2727174	349.1710373	348.0770373	348.3946743	348.4956395	348.5216096	348.5252368	348.5281854
11.15620271	7.128181606	16.59256605	293.15	293.1500002	293.1500494	293.1360417	293.6031187	425.2717759	423.8539287	424.4777699	424.6264967	424.6455056	424.6580789
9.423038084	8.541383993	16.88385605	293.15	293.1500008	293.1501749	293.128739	292.6600618	428.5840378	433.2696656	433.430798	433.6974016	433.7289297	433.7509986
8.622682082	9.361178961	18.21935831	293.15	293.1500035	293.1502606	293.2129912	356.4139859	382.7902949	383.9450878	384.2045244	384.2581589	384.2758426	384.2918585
9.570199756	8.058155468	18.80005189	293.15	293.1500029	293.1506687	292.9519273	355.3539232	354.2851848	354.5068951	354.5606166	354.5888464	354.6009692	354.6122466
8.3048787	6.933099203	24.75077223	293.15	293.1523106	298.079154	298.1492632	298.1459618	298.1479825	298.1492125	298.1499634	298.1506403	298.151319	298.1520161
7.85034711	7.074195455	23.12802463	293.15	293.1504855	293.0639125	302.8615662	302.8782239	302.8912529	302.8951393	302.8973811	302.8991043	302.9007725	302.9024452
8.344369382	8.225190211	19.85252989	293.15	293.1500066	293.1517621	292.8644671	331.626125	334.2947429	334.5618879	334.5920976	334.6065434	334.6145845	334.6223148
6.790841538	8.9295947	20.63389703	293.15	293.150026	293.1490389	296.4815489	325.1308034	326.301951	326.352509	326.3759753	326.385806	326.3932382	326.4004894
7.448749366	7.662819831	21.56862753	293.15	293.1500682	293.1579029	311.9701622	312.1335251	312.730726	312.7401809	312.7481068	312.7500009	312.7509827	312.7520216
8.876324694	7.944306844	21.72418781	293.15	293.1500985	293.1539351	312.4313968	312.0274098	311.9943162	312.0219854	312.0279282	312.0322753	312.0359723	312.0396449
4.905193849	7.088387709	24.32815	293.15	293.1528458	297.9897352	299.2472356	299.2528297	299.2656267	299.2669904	299.2686868	299.2699754	299.2712605	299.2725605
4.137950592	8.525985419	24.01941989	293.15	293.1506017	296.9291588	301.310767	301.3938356	301.3875788	301.3929859	301.3947792	301.3956852	301.3966328	301.3976212
6.840404775	8.013164737	24.32651601	293.15	293.1505888	298.481605	299.9509789	299.9307617	299.9398979	299.9416273	299.9425382	299.9432662	299.9440095	299.9447958
4.129422513	8.962370207	25.47317204	293.15	293.1611508	297.8744302	297.9855401	297.9937103	297.9956294	297.9965372	297.9974377	297.9982218	297.9990259	297.9998449
3.359686675	9.844055277	25.26634137	293.15	293.1593518	298.8549824	298.9834155	299.003706	299.0109012	299.011377	299.0122163	299.0127892	299.0134436	299.01416
3.982555292	10.50221744	24.9916516	293.15	293.152227	300.0867314	300.1907661	300.2153088	300.2208958	300.2219972	300.2232713	300.2242487	300.225272	300.2263249
3.233194471	11.18848251	23.97558573	293.15	293.1502782	297.7048307	304.5298585	304.6565755	304.748953	304.7529465	304.7577873	304.7584821	304.7593963	304.7603339
5.772669613	9.188481144	23.46501409	293.15	293.150525	293.6825475	303.913157	304.2139475	304.2271477	304.2323489	304.234871	304.2362316	304.2375928	304.2390089
4.455065039	10.21284094	23.17591565	293.15	293.1501543	293.2193401	307.124197	307.2693761	307.2777224	307.2842853	307.2893941	307.2913827	307.293399	307.295429
4.897212726	10.04592116	24.56717181	293.15	293.1539844	300.4627437	301.0543221	301.0645127	301.0647374	301.0656144	301.0663733	301.0668347	301.0674128	301.068103
4.031802394	11.14104928	24.29260357	293.15	293.152081	300.4932268	303.2631002	303.2416379	303.2525398	303.2512801	303.2518051	303.2513894	303.2514171	303.2517834
5.349255161	7.972299697	25.64685755	293.15	293.1606835	297.0794655	297.1465109	297.1503224	297.152784	297.1535219	297.1542928	297.1549975	297.1557146	297.1564448
21.47539022	4.725764465	3.312896785	293.15	293.15	293.15	293.15	293.1500002	293.1500984	293.1529439	293.0644317	309.0018346	14294.13219	18354.87475
20.98864047	5.084650475	4.10501186	293.15	293.15	293.15	293.15	293.1500003	293.1501773	293.1546555	292.916871	316.8078211	13977.16755	14067.88289
5.910752177	13.29565225	4.082400898	293.15	293.15	293.15	293.15	293.1500044	293.1499383	293.1736862	294.0106414	188.4902284	38958.65664	38982.03278
7.578363734	13.0842228	4.298691347	293.15	293.15	293.15	293.15	293.1500047	293.1500724	293.1827833	294.2299052	2.009797755	36466.63712	36614.47705
11.11824772	10.55395146	3.953103195	293.15	293.15	293.15	293.15	293.1500012	293.1500391	293.1626843	293.9811987	346.8771396	30712.42289	31002.06007
11.42605211	9.479480989	3.078667644	293.15	293.15	293.15	293.15	293.1500002	293.1500087	293.1513064	293.2416299	297.9730699	20710.21954	37234.93211
9.508938239	11.19335772	3.057121298	293.15	293.15	293.15	293.15	293.1500003	293.1500074	293.1525694	293.2774309	294.5831158	22508.92848	37128.14834
3.630910295	16.57716633	3.547840218	293.15	293.15	293.15	293.15	293.1500073	293.1498346	293.1736362	292.9762788	336.0635881	24155.26564	25024.84871
5.295769306	14.94373157	3.859465211	293.15	293.15	293.15	293.15	293.1500077	293.1498509	293.1862396	293.3945414	283.4371789	33968.00754	34142.3466
4.484565381	16.41794204	3.875862113	293.15	293.15	293.15	293.1499999	293.1500199	293.1495327	293.2110866	292.8812832	352.2499905	28821.16072	29000.63933
4.486058189	15.24699126	3.056957871	293.15	293.15	293.15	293.15	293.1500041	293.149924	293.1657136	293.0466374	319.1649289	15139.15593	24333.34875
7.510387232	12.54991087	3.000866848	293.15	293.15	293.15	293.15	293.1500007	293.1500177	293.1557764	293.3106432	259.8194863	18085.07184	32206.90802
5.631586842	13.89191964	2.449405306	293.15	293.15	293.15	293.15	293.1500012	293.1499879	293.1561686	293.2747659	290.9538457	815.466116	22056.80105
17.14331674	6.102944505	3.353342911	293.15	293.15	293.15	293.15	293.1500003	293.1500316	293.1514234	293.1746049	306.5230977	17838.11616	22296.80321
20.02714854	6.076328624	3.257292218	293.15	293.15	293.15	293.15	293.1500002	293.1500327	293.1514893	293.1331652	306.2812341	16068.67578	22389.66039
27.95891414	3.954676845	4.459868528	293.15	293.15	293.15	293.1499999	293.1499998	293.150201	293.1634548	293.6667613	316.8969384	9657.899353	9718.820934
28.52526648	3.414775115	3.540088565	293.15	293.15	293.15	293.15	293.1499999	293.1501531	293.1581668	293.1750659	313.865624	12014.68855	12920.21294
29.97563045	2.975758478	4.446089286	293.15	293.15	293.15	293.1499998	293.1499986	293.1506997	293.1768546	293.268686	349.0370162	8392.20189	8429.350379
23.00530221	3.443259995	12.72563485	293.15	293.15	293.1500072	293.1499648	293.1579268	295.0610462	651.5435526	643.8092445	643.5817115	644.2296761	644.3414768
24.29155409	2.774779256	12.37099279	293.15	293.15	293.1500098	293.1490774	293.1588051	295.3584272	606.254498	672.664012	657.2918413	660.9900989	661.1819473
22.82244149	2.521400936	14.78021648	293.15	293.1500001	293.1500556	293.1450577	293.0087214	331.5539263	431.4476344	433.5801554	432.0537814	432.4312182	432.4689237
24.30568992	3.497283554	11.32389079	293.15	293.15	293.1500014	293.1499213	293.1546303	292.9968031	303.6264335	921.4232808	895.1691924	903.2318009	903.2382966
18.61328493	4.195032104	14.03964068	293.15	293.1500001	293.1500263	293.1459663	293.2306505	286.3988937	515.079869	534.473545	533.6557819	534.0061472	534.0517943
17.96006615	5.170364719	14.24458905	293.15	293.15	293.1500176	293.1483092	293.4403975	285.9153791	522.5293165	544.7608743	544.8751701	545.0520916	545.0873214
21.72922804	3.661116603	14.81747494	293.15	293.15	293.1500188	293.1506226	293.0972316	332.9397603	449.5750606	452.5246494	452.6070347	452.7250795	452.7431445
20.05513184	4.059161484	15.37629432	293.15	293.1500003	293.1500766	293.1359124	293.2066275	411.0388236	426.4698938	429.1014979	428.861872	428.9448559	428.9697375
24.68374812	3.931244891	12.39601954	293.15	293.15	293.1500031	293.1498008	293.149414	294.0653583	644.8561533	710.3940327	707.3799371	708.6958091	708.7361803
21.39763741	2.606361288	17.4689319	293.15	293.1500011	293.1505242	293.0959324	293.9370794	333.4331072	342.1820955	342.6485813	342.5001993	342.5468818	342.5594831
21.37903982	4.219404056	16.57022641	293.15	293.1500004	293.1502341	293.1263434	292.1927293	373.4919926	377.3230299	377.7709308	377.7689163	377.7958638	377.8053075
19.50694908	4.158801388	17.86653488	293.15	293.150001	293.1502677	293.1364337	309.1396112	342.7471102	344.2276595	344.5647173	344.5458234	344.5518937	344.547858
14.83136662	6.842889654	14.60951735	293.15	293.15	293.1500178	293.1504383	293.3601573	317.0175136	565.1421955	565.7083018	566.328178	566.4164914	566.4554535
15.47154471	5.47080995	16.01994675	293.15	293.1500001	293.150059	293.1501195	293.9614488	432.1232213	422.3399642	424.2935699	424.6401934	424.6886507	424.7012686
17.01235315	5.267474658	16.04640482	293.15	293.1500001	293.1500405	293.1514377	294.3593382	423.7380552	414.7886854	418.1658478	418.1654187	418.2094897	418.2216717
19.01072257	5.054226182	16.5102276	293.15	293.1500003	293.1501204	293.1494663	294.0137179	387.5566074	391.7762538	392.1345453	392.1135369	392.1524207	392.1659469
14.28122476	5.943891609	17.31205452	293.15	293.1500004	293.1502265	293.14836	292.0971721	375.7052376	376.5223819	376.7331691	376.7775379	376.7758299	376.7713424
15.72993827	5.736048068	17.89429618	293.15	293.150001	293.1504236	293.1870307	313.7558816	358.2332601	356.7068702	357.0663904	357.1006175	357.1132057	357.1206951
14.74287537	4.427580547	19.75376304	293.15	293.1500052	293.1524073	293.1110892	318.0472863	319.0339095	319.2901517	319.3241816	319.3301501	319.3334577	319.335996
14.40179343	3.985053302	23.06432832	293.15	293.1503139	293.1436545	299.9685867	299.6923619	299.7560057	299.7712302	299.7720784	299.7718388	299.7715715	299.7713687
14.30198482	3.158393495	24.01262449	293.15	293.1502848	295.0060161	297.3216695	297.2274932	297.2503024	297.2590561	297.2602992	297.2610592	297.2617717	297.2624405
4.602146587	9.834830936	26.70280677	293.15	293.6777942	296.4139529	296.433501	296.435433	296.4364436	296.4370281	296.4376521	296.4382661	296.438895	296.439536
3.692702936	11.21941701	26.23335895	293.15	293.1677817	297.7862127	297.8310124	297.8350522	297.8367352	297.8374631	297.8382317	297.8389977	297.8398101	297.8406606
4.875066997	11.17738771	25.94070434	293.15	293.1546233	298.2910805	298.3723299	298.3799142	298.3826463	298.3831514	298.3838589	298.3844827	298.3851698	298.3859087
12.15610268	4.867028781	22.49004378	293.15	293.1501239	293.2302922	302.3002207	302.4683689	302.5547496	302.5693454	302.5710642	302.5722461	302.5732655	302.5743521
13.4843296	5.648409566	21.65814932	293.15	293.1500421	293.1665436	307.233668	307.3462485	307.3956081	307.4157693	307.4195238	307.4223422	307.4249003	307.4274718
9.359410232	6.491571417	21.79506848	293.15	293.1500583	293.1647295	308.4225821	308.4352879	308.5168836	308.5363903	308.5413256	308.5431383	308.544425	308.5457909
9.607806006	6.544355918	23.35521355	293.15	293.1505501	293.1992104	301.4610896	301.4215561	301.4287848	301.4337541	301.435701	301.4372378	301.4386877	301.4401601
10.98985003	5.643894793	22.096114	293.15	293.1500723	293.1776611	305.2617605	305.3474094	305.3270775	305.3433349	305.3462595	305.3482278	305.3498535	305.3514953
11.71824868	4.396922801	24.45013507	293.15	293.1512476	296.7330268	297.2045301	297.210017	297.2219121	297.223966	297.2245664	297.2250856	297.2256093	297.2261581
13.87566417	4.041676318	24.50102777	293.15	293.1517603	296.5734098	296.9108351	296.8973951	296.913696	296.9155789	296.9157382	296.9157772	296.9158482	296.9159736
13.15355573	4.909713161	23.42846423	293.15	293.1503175	293.3099561	299.5943842	299.5642996	299.5992317	299.6025863	299.6039059	299.6049882	299.6060381	299.6071084
12.22692586	3.74767524	25.17471426	293.15	293.153711	295.9170919	295.9501402	295.9542328	295.9588315	295.9600443	295.9603497	295.9606349	295.96094	295.9612709
12.89610058	3.027662827	25.55158325	293.15	293.1632469	295.3012791	295.3529214	295.3510602	295.3538197	295.3546328	295.3548821	295.355125	295.3553727	295.355635
11.55317584	4.326097991	26.26926538	293.15	293.1866887	295.0827792	295.0985048	295.1013333	295.1025142	295.1030003	295.103341	295.1036844	295.1040372	295.1043997
11.49057898	3.29203584	26.69464813	293.15	293.3705247	294.5980188	294.6015629	294.602486	294.6029087	294.6031099	294.6032803	294.6034841	294.6037146	294.6039675
10.13668898	4.121865239	27.31853886	293.15	294.1262175	294.4085872	294.4123309	294.4130227	294.4133926	294.413675	294.4139407	294.4142169	294.4145005	294.4147888
11.56095951	5.850138211	24.07512595	293.15	293.150785	296.069828	298.6744168	298.7871955	298.793766	298.7966435	298.7976358	298.7985023	298.7993371	298.8001832
10.14383441	5.876655208	25.09865622	293.15	293.1540572	296.871339	296.9260691	296.9372695	296.9392983	296.9404012	296.9411366	296.9418477	296.9425611	296.9432836
11.71587023	5.477501755	25.68704703	293.15	293.162076	295.9136949	295.9691001	295.9738966	295.9756475	295.9763885	295.976931	295.9774609	295.9779919	295.9785272
10.50217495	7.302651893	24.80643273	293.15	293.1515196	298.2359975	298.2521467	298.2051474	298.2074052	298.2090146	298.2096517	298.2101893	298.2107201	298.2112765
10.00880023	5.462504142	26.27439705	293.15	293.1959981	295.3791368	295.4024474	295.403372	295.4040319	295.4043678	295.404632	295.4049082	295.4052007	295.40551
8.936048625	5.57533127	27.08492378	293.15	294.0329232	294.806886	294.8115666	294.8122321	294.8125978	294.8128929	294.8131767	294.8134681	294.8137679	294.8140753
7.188673953	7.447463664	25.88024548	293.15	293.1599112	296.523592	296.5474665	296.5484126	296.549289	296.5498025	296.550249	296.5506943	296.5511608	296.5516498
7.488667085	8.802929107	24.96391037	293.15	293.1520859	298.8206806	298.899875	298.9091395	298.9115144	298.9126054	298.9135573	298.9144668	298.9153986	298.916357
9.178253065	7.061308112	26.02785293	293.15	293.1624031	296.149211	296.1809633	296.1798498	296.1804591	296.1809209	296.1812781	296.1816392	296.1820158	296.1824108
5.917030658	8.692910804	26.60478868	293.15	293.475848	296.1040194	296.1150926	296.1164495	296.1171436	296.1176799	296.1182189	296.118761	296.1193145	296.1198786
7.474995165	7.177167255	26.7335725	293.15	293.5995043	295.4739388	295.4834648	295.4842577	295.4846864	295.4850353	295.4853948	295.4857709	295.4861661	295.4865788
20.00604079	3.261661206	20.01712365	293.15	293.1500105	293.1536226	292.2401566	309.5808992	311.8745006	312.6836393	312.7509881	312.7495934	312.7540166	312.7559145
14.65820583	5.200802885	23.37438583	293.15	293.1502965	293.2313981	299.8111971	299.8594293	299.893063	299.8961792	299.8977015	299.8987924	299.8998512	299.9009285
16.95545821	4.239209147	22.65605083	293.15	293.1501236	293.1964654	300.7342708	300.8798224	300.9648713	300.9948725	300.9973566	300.9984094	300.9990862	300.9997418
17.14941929	3.009167174	24.08513079	293.15	293.1515871	295.1602052	296.8677051	296.9271073	296.9751095	296.9830133	296.983616	296.9837074	296.9837512	296.9837771
18.56694419	3.421390922	22.4202555	293.15	293.1500973	293.1928732	301.0337715	300.1934476	300.8684018	300.950054	300.9542451	300.9533409	300.9519807	300.9504649
19.39097549	3.92227802	23.01762349	293.15	293.1503306	293.097023	299.1036805	299.4613706	299.5053312	299.5359374	299.5388082	299.539257	299.5399053	299.5405731
20.00411912	2.998709354	24.09883683	293.15	293.1511385	295.1532964	296.7688661	296.779884	296.8179104	296.8295459	296.8307395	296.8310012	296.8313408	296.8316328
24.75946177	3.426601656	16.55205229	293.15	293.1500002	293.1503294	293.1330859	293.9144921	361.7872831	366.8032835	367.7005124	367.431224	367.5142633	367.5208175
24.20914892	2.564432902	17.48845927	293.15	293.1500005	293.1509838	293.0131969	294.5069077	333.9297014	339.4004752	339.8693031	339.7336338	339.7912495	339.8114385
25.68534579	2.840817554	14.77835137	293.15	293.1500001	293.1501277	293.1393623	293.0599229	334.5364567	427.7792597	432.3686043	430.9661049	431.3726475	431.4478928
27.07944793	2.591756956	17.53655408	293.15	293.1500005	293.1509322	293.0876391	295.4431909	332.0428698	336.6576568	337.1131264	337.0472218	337.0802006	337.0928403
23.186128	3.746007002	16.81214533	293.15	293.1500003	293.1502099	293.1357659	293.3505391	361.9094603	363.7969394	364.0886877	364.0962913	364.1154835	364.1222699
23.83423846	3.333464323	18.29856178	293.15	293.1500009	293.1506374	293.0804108	321.6861078	328.1096444	330.0525595	330.1894644	330.1429568	330.1471084	330.1418798
22.52232468	4.134371518	18.50587624	293.15	293.150001	293.1505743	293.1935184	329.3840714	329.9283741	331.2346027	331.3548941	331.3420281	331.3495638	331.3512784
23.41673827	3.503216653	14.97932484	293.15	293.1500001	293.150053	293.1446963	293.3588507	355.1575126	433.9905817	436.1414507	435.9267406	436.0327396	436.0556343
27.1545921	2.674634392	7.575719729	293.15	293.15	293.1500002	293.1499874	293.149837	293.1850934	294.9640126	260.9707864	2554.653158	2646.960439	2648.439654
28.55435188	2.78375844	5.828162726	293.15	293.15	293.15	293.1499978	293.1499941	293.1559125	293.4664584	289.2069744	1658.237646	4973.272124	4984.39554
25.72498972	2.781152801	9.971513103	293.15	293.15	293.150001	293.1499239	293.1497998	293.2745493	309.6861673	1318.028263	1196.426259	1234.053937	1234.502032
18.73846194	6.748939772	4.425207231	293.15	293.15	293.15	293.15	293.1500011	293.1500811	293.1565001	293.1102849	310.2428803	15343.70468	15475.80456
24.28625909	4.629637692	3.209644837	293.15	293.15	293.15	293.15	293.1500001	293.1501323	293.1563008	292.9716332	304.8965288	12693.27339	18231.0426
25.99236279	4.678106446	4.39071005	293.15	293.15	293.15	293.1499999	293.1499998	293.1501994	293.1619484	292.5606968	301.3179766	11035.9679	11213.19014
23.55158148	5.050408938	4.856819047	293.15	293.15	293.15	293.1499999	293.15	293.150445	293.177404	293.0564755	328.6025809	9966.819828	10115.00132
23.01075556	5.023188788	4.026583037	293.15	293.15	293.15	293.15	293.1500004	293.1501447	293.1553743	292.9350401	331.5502793	13924.549	14027.8617
20.00689059	5.202229268	7.918185982	293.15	293.15	293.15	293.1499991	293.1500948	293.1643792	293.2200836	297.3154605	3314.897513	3373.075377	3375.142585
22.12721442	4.286230352	7.413695991	293.15	293.15	293.15	293.1499985	293.1500091	293.1604999	293.6098959	289.8674165	3458.897686	3577.272268	3583.311698
19.9582233	5.430012373	9.535152652	293.15	293.15	293.1500001	293.1499993	293.1507718	293.3731999	284.5077175	1883.842027	1933.003286	1954.641716	1955.352874
22.04381732	4.345079186	9.130499033	293.15	293.15	293.1500001	293.1499915	293.1500546	293.204863	294.515968	1290.908365	1920.905724	1962.919057	1964.078605
23.99986976	4.124540257	9.854078189	293.15	293.15	293.1500005	293.1499722	293.1504939	293.2973944	293.1449138	1510.503833	1464.675699	1478.565432	1479.135663
25.85016585	3.859369501	10.38776336	293.15	293.15	293.1500007	293.1499545	293.1518321	293.151493	301.8673526	1162.899679	1194.802986	1194.594081	1194.914738
29.01462236	3.817416894	5.715331047	293.15	293.15	293.15	293.1499995	293.1499946	293.1515219	293.2299785	299.4114667	1271.995104	5793.555993	5804.84662
24.10449245	4.160891302	6.315488207	293.15	293.15	293.15	293.1499996	293.150005	293.1516362	293.1975608	289.8028507	4167.638783	5164.344357	5183.951704
24.08617864	4.872847778	8.138128365	293.15	293.15	293.1500001	293.1499967	293.1500772	293.1667074	292.9289567	218.1850098	2833.854208	2862.310823	2864.817202
25.84145225	4.013834113	8.27682872	293.15	293.15	293.15	293.1499982	293.1500318	293.1573439	293.9964227	242.8266487	2348.599846	2430.957011	2432.724062
27.23725523	3.656876654	9.064171906	293.15	293.15	293.1500002	293.1499896	293.1501017	293.1552459	297.8738568	1024.077314	1717.785373	1754.535916	1755.340473
27.04288992	3.751083613	6.955663622	293.15	293.15	293.15	293.1499984	293.1499865	293.1539982	293.5465016	299.3211072	3681.517936	3734.890066	3739.135563
26.3486731	4.81947847	6.785681599	293.15	293.15	293.15	293.1499995	293.1499987	293.1529147	293.2844057	291.3087288	4487.626833	4515.982199	4530.740203
27.59612538	4.74596245	5.499949888	293.15	293.15	293.15	293.1499998	293.1500001	293.1505208	293.1617003	293.9750277	667.0328653	7150.504074	7172.519912
25.99085751	5.10710723	5.225476963	293.15	293.15	293.15	293.1499999	293.1500004	293.1507157	293.1718102	292.9180731	233.1755428	8419.809284	8521.052032
26.93650654	5.554022699	4.652035569	293.15	293.15	293.15	293.15	293.1500002	293.1500892	293.157149	293.1902144	268.6746167	10842.4558	11061.00235
29.44686765	5.010833897	5.345418953	293.15	293.15	293.15	293.1499999	293.1500001	293.1504622	293.1560429	293.7225604	476.4145032	7561.174847	7615.744129
27.11142626	4.764933327	3.471510164	293.15	293.15	293.15	293.15	293.15	293.1500551	293.1528042	293.1033894	299.0713226	13991.29741	15944.94294
11.06534696	11.86872836	5.338161547	293.15	293.15	293.15	293.15	293.1500117	293.1500287	293.3197717	305.0579497	-27.64031774	21023.73045	21062.85878
13.55440128	10.93817515	6.429705441	293.15	293.15	293.15	293.15	293.1500175	293.1526605	293.2785108	294.3113057	10716.76226	12120.52497	12131.70555
9.294806205	12.4852028	6.602518996	293.15	293.15	293.15	293.1500001	293.1500443	293.1529894	293.8470436	317.2977967	13527.09115	13966.24511	13979.75783
12.28986199	11.97242391	6.910387998	293.15	293.15	293.15	293.1499998	293.1500367	293.1559897	293.6698641	286.3034117	11432.48006	11460.44949	11467.5231
9.121663172	11.80664584	8.927860594	293.15	293.15	293.1500002	293.1500042	293.1503081	293.1932843	302.5643003	2212.280732	5273.318788	5290.811807	5292.849389
7.085201904	12.88592933	6.966931267	293.15	293.15	293.15	293.1499998	293.1501205	293.1527597	294.2627828	346.9915373	13050.63611	12814.22178	12824.38716
6.364121045	13.24123254	5.485540724	293.15	293.15	293.15	293.1499999	293.150019	293.1502594	293.2768905	293.3246635	1281.590288	23861.00761	23900.63441
5.548420293	15.10380055	5.160675462	293.15	293.15	293.15	293.1499998	293.1500408	293.1489216	293.3217484	299.7858791	-127.6936527	33869.96348	33888.59566
6.721881441	15.34670165	4.619818417	293.15	293.15	293.15	293.15	293.1500119	293.1498474	293.2370435	300.2887359	388.3671554	39011.76931	39047.59138
5.394002412	12.93966733	7.789824483	293.15	293.15	293.1500001	293.1499982	293.1503643	293.1490923	294.7128778	228.7955066	9427.472588	9452.260732	9455.612788
4.281282718	13.98215436	7.544740525	293.15	293.15	293.1500001	293.1499954	293.1507633	293.1540125	295.9273668	328.9449227	11325.66369	11768.86408	11772.27625
4.569702245	15.34595288	6.450719179	293.15	293.15	293.15	293.1499983	293.1502968	293.1422899	294.3976534	320.7005145	18716.11926	21151.499	21161.49408
5.392896386	14.34964127	6.558755998	293.15	293.15	293.15	293.1499996	293.1500925	293.1491179	293.6272784	315.3327032	16714.15	17973.18866	17988.35328
6.780258066	12.9286663	9.16181268	293.15	293.15	293.1500002	293.1500019	293.1508177	293.1552935	305.2142376	3532.261859	5560.923977	5567.279787	5568.689932
17.54528344	7.855474226	4.151173211	293.15	293.15	293.15	293.15	293.1500013	293.1500248	293.1544424	292.7449088	258.4171243	19775.03208	19799.95734
15.29756425	8.35798381	3.867563608	293.15	293.15	293.15	293.15	293.1500014	293.1500381	293.1524115	292.7829953	233.137246	23642.22487	23939.80698
15.63335506	7.706452786	3.352756482	293.15	293.15	293.15	293.15	293.1500003	293.1500122	293.1508522	293.1260781	289.6157813	21712.54279	27060.9833
21.57652557	5.24986873	6.250201047	293.15	293.15	293.15	293.1499999	293.1500153	293.1526833	293.1978915	290.3655242	4671.319819	6203.653334	6217.170454
19.67644037	6.656047881	5.68152522	293.15	293.15	293.15	293.15	293.1500085	293.1503938	293.187694	296.2896468	1674.079694	9257.164644	9290.704213
18.76012497	6.894264578	9.892306593	293.15	293.15	293.1500001	293.149996	293.1516879	293.0517102	306.7575795	2156.445842	2031.309495	2036.202871	2036.737505
21.1306664	5.980422886	4.397867199	293.15	293.15	293.15	293.15	293.1500012	293.1501869	293.1580766	292.8666303	405.3940337	13629.78102	13904.00164
20.3071707	6.798687535	7.570531687	293.15	293.15	293.15	293.1500003	293.1501321	293.1595871	293.1093107	258.4853179	4315.826574	4564.31796	4567.218325
23.49911624	5.668562884	7.332014762	293.15	293.15	293.15	293.1499999	293.1500054	293.152699	293.7878253	282.7543317	4096.518304	4229.243957	4232.754555
16.84096391	8.571695681	5.276009093	293.15	293.15	293.15	293.15	293.1500102	293.1501989	293.1566629	288.4981035	61.36806917	13978.7034	14015.35628
15.07254027	9.144005411	4.743608048	293.15	293.15	293.15	293.15	293.1500024	293.1502067	293.1473759	294.1482805	312.8627839	18638.8022	18747.78309
8.615946418	13.17666321	5.116093935	293.15	293.15	293.15	293.15	293.1500158	293.1505072	293.2417178	291.2003451	-460.0098303	26743.02209	26852.45305
9.805682655	13.14719019	5.226309991	293.15	293.15	293.15	293.15	293.150009	293.1505145	293.2407447	293.0161004	287.5833579	25525.01937	25565.02611
9.757864805	12.64430036	3.815180694	293.15	293.15	293.15	293.15	293.1500015	293.1500337	293.1632785	293.8325033	281.0877987	37784.59146	38249.07624
14.18334365	9.852257219	2.799207107	293.15	293.15	293.15	293.15	293.1500002	293.1500132	293.1515151	293.2439637	297.7105281	11273.5416	37296.50643
15.09514465	10.16161888	3.461289042	293.15	293.15	293.15	293.15	293.1500006	293.1500423	293.1536418	293.2560295	298.0652587	30415.2477	34492.63821
15.5212011	10.9674834	4.39703441	293.15	293.15	293.15	293.15	293.1500022	293.1502325	293.1759043	292.1348817	185.3686842	26541.45842	26550.17429
5.581839375	14.50981542	9.158966477	293.15	293.15	293.1500004	293.1499904	293.1526161	293.1312965	303.5625266	4260.767239	6684.141202	6701.009108	6703.094744
4.881221436	14.40606829	10.50013452	293.15	293.15	293.1500011	293.1499682	293.1570889	292.9528867	322.6905237	4131.062838	3986.025583	4003.332383	4003.554379
5.70703428	11.33957326	13.22105597	293.15	293.15	293.1500104	293.1497515	293.1625183	302.706896	1153.237897	1154.091172	1156.259069	1156.720309	1156.940229
4.213289282	14.16229373	11.56598785	293.15	293.15	293.1500068	293.1497692	293.1938524	295.2897761	469.5004167	2662.390215	2640.776089	2648.276409	2648.991618
5.419478804	13.5473327	12.26538302	293.15	293.15	293.150012	293.1498841	293.2430829	296.8642447	1550.961974	1925.261455	1940.833826	1942.539849	1942.805944
14.21156865	11.86232783	3.660333122	293.15	293.15	293.15	293.15	293.1500009	293.150027	293.1585903	293.3605404	336.0926527	35770.29904	36856.10842
14.53888877	11.98945605	4.911056694	293.15	293.15	293.15	293.15	293.1500049	293.1503334	293.2091695	291.9130299	-10.48628363	24578.41648	24622.94215
12.54803376	12.92322099	4.143222247	293.15	293.15	293.15	293.15	293.1500024	293.1500785	293.1706515	293.9910938	331.9835374	36316.21987	36494.42339
11.44229191	13.79308441	4.780805863	293.15	293.15	293.15	293.15	293.1500096	293.1502103	293.225053	297.4403182	326.8704362	32657.74627	32731.73132
4.490071081	16.11882504	5.113306624	293.15	293.15	293.15	293.1499993	293.1501041	293.1476151	293.5382278	289.1646446	-217.7422871	38014.52785	37999.72701
3.746366607	16.63121299	6.18265702	293.15	293.15	293.1500001	293.1499962	293.1506033	293.1361617	294.66133	286.6318417	18292.87488	27084.67607	27094.36948
3.614135187	18.01738468	4.828007909	293.15	293.15	293.15	293.1499997	293.1500444	293.1494192	293.3186669	292.426038	673.1153959	34867.33849	34898.80967
4.294496594	15.30549213	9.49712727	293.15	293.15	293.1500012	293.1499463	293.1598428	292.8346453	332.7831947	6300.31326	6397.662357	6482.051344	6483.911717
3.400577815	15.1953658	7.497722891	293.15	293.15	293.1500005	293.1499703	293.1547008	293.0314998	309.2569852	220.3403624	13553.81913	13802.80117	13807.15957
3.267808282	15.02953685	11.82355232	293.15	293.15	293.1500133	293.1490766	293.2763819	290.271059	926.5968371	2797.111397	2652.397066	2668.415034	2668.95758
22.85716875	3.008493485	19.99297258	293.15	293.1500092	293.1560548	292.2769499	309.4084723	310.9697665	311.5110387	311.5688501	311.5597062	311.5676216	311.5721584
21.45763791	3.207380727	22.37511529	293.15	293.1500662	293.1921685	300.5416922	300.3365438	300.4664765	300.5709032	300.5792897	300.5788657	300.5802206	300.5811733
23.55583044	3.616652216	19.69333971	293.15	293.1500051	293.1560661	292.9571446	314.8304821	314.3937389	315.0990974	315.1387061	315.1167985	315.1139477	315.1089711
25.2531405	3.862562787	18.44200284	293.15	293.150001	293.1509584	293.1286423	326.0902896	327.2501406	329.4313787	329.7861644	329.723722	329.744346	329.7472529
4.470087144	16.99699601	7.342862555	293.15	293.15	293.1500002	293.1499935	293.1511759	293.1245563	296.924712	316.3794755	17645.34239	18082.22009	18088.03172
3.842388674	16.58692598	9.821077855	293.15	293.15	293.150006	293.1497169	293.2035768	291.917073	390.1380527	7064.929744	6583.236749	6623.189027	6625.790513
7.919694379	14.7535729	5.650009777	293.15	293.15	293.15	293.1499999	293.1500364	293.1498829	293.4982296	317.9151481	3568.392191	26278.22776	26312.81881
12.49812926	6.672551567	17.43556006	293.15	293.1500009	293.1506988	293.1526506	294.1137577	379.7945736	381.1276967	381.2677545	381.358899	381.3794867	381.3958661
14.81835958	7.172723646	16.49408957	293.15	293.1500002	293.150082	293.1543742	293.998132	422.4185486	426.6460206	426.7621595	426.8823036	426.9214287	426.9514832
15.04940428	9.910813278	5.940175743	293.15	293.15	293.15	293.15	293.1500139	293.1514636	293.2129132	297.5364472	5155.995629	12806.36059	12852.23341
16.53310429	8.973122252	7.167611057	293.15	293.15	293.15	293.1500002	293.1500462	293.1539391	293.2525892	330.3219008	7028.595438	7075.67858	7081.549535
18.49607036	7.795667757	6.590319954	293.15	293.15	293.15	293.15	293.1500442	293.1498743	293.3131869	280.5814176	7239.908868	7557.329563	7565.648844
18.88708922	8.437393574	5.240537677	293.15	293.15	293.15	293.15	293.1500045	293.1502953	293.1727685	293.8878006	252.1839388	13654.88101	13688.17616
20.86878275	4.223158568	13.00419448	293.15	293.15	293.1500066	293.1493596	293.143966	296.7916909	670.0816746	652.3628592	648.3406723	649.1461219	649.2080414
19.58460412	5.379335707	12.96823282	293.15	293.15	293.1500043	293.1501068	293.1966995	295.6650468	733.4637225	715.6010444	713.9115684	714.5514051	714.5892549
23.22147352	4.472560778	11.84830029	293.15	293.15	293.1500013	293.1499822	293.14911	293.9676478	453.279764	850.2408418	855.2625709	856.5798762	856.7058248
21.48042752	5.029666012	10.68470888	293.15	293.15	293.1500005	293.1499918	293.1518699	293.1443975	286.0186849	1234.771639	1270.764955	1274.663986	1274.918994
16.35693709	6.135349109	13.68487864	293.15	293.15	293.1500091	293.1506973	293.3275179	287.3519255	622.1926698	651.6130163	651.8777337	652.1750636	652.2462526
15.47185699	7.706084706	12.86894071	293.15	293.15	293.1500027	293.1501416	293.1854995	291.5823836	913.389623	894.6699015	896.9181393	897.3412413	897.5010989
18.56655292	6.267230068	15.25548565	293.15	293.1500001	293.1500315	293.1523617	293.289556	429.81323	479.6975576	483.7790554	483.6837708	483.826527	483.8662114
19.79909909	6.179554628	11.42104577	293.15	293.15	293.150001	293.1500089	293.1566346	293.4251111	306.1605489	1167.000416	1146.682101	1150.260141	1150.390037
20.7029528	5.24715441	17.92716566	293.15	293.1500011	293.1502945	293.3277076	313.4482113	347.6042735	349.2682794	349.3197199	349.325177	349.3357348	349.342565
18.05074107	6.930259626	12.35610372	293.15	293.15	293.1500021	293.1500667	293.1849767	295.1122913	851.5243934	949.2015996	949.5649087	950.0580408	950.2232094
13.1340859	12.81905714	5.797643428	293.15	293.15	293.15	293.1500001	293.150029	293.1503111	293.4059527	295.136085	4906.721878	19407.09341	19427.40881
18.0132574	8.320529316	8.25605366	293.15	293.15	293.15	293.1500007	293.1502336	293.1576384	292.9404703	197.7509732	4292.199445	4295.956207	4298.025544
15.78145535	10.79920253	7.42269796	293.15	293.15	293.15	293.1500002	293.1500443	293.1594261	293.2285554	274.2086291	7966.316469	7974.554648	7978.650165
14.11003365	10.47790552	8.283399437	293.15	293.15	293.15	293.1499995	293.1502539	293.1901638	293.8521441	149.7217118	5564.699925	5615.313216	5617.488596
14.31625301	8.79524194	10.63346343	293.15	293.15	293.1500004	293.1500124	293.1515943	293.3986565	273.4936475	1899.00644	1988.51196	1993.312142	1993.789233
15.89769723	8.607798641	9.311944801	293.15	293.15	293.1500001	293.1500013	293.1501224	293.2114552	293.0675986	2504.705623	3062.485552	3070.265863	3071.340937
7.443650567	14.3557679	7.978024211	293.15	293.15	293.1500001	293.15	293.1503481	293.1583634	295.0916187	184.2591952	10046.2469	10292.30077	10295.904
8.640141739	13.05125792	8.186410261	293.15	293.15	293.1500001	293.1500002	293.1503441	293.1635234	294.9919901	183.0015215	8183.906048	8103.668082	8109.401732
9.194843537	14.08864439	6.857829196	293.15	293.15	293.15	293.15	293.1501118	293.157742	294.558611	288.7655518	15868.85757	15174.54236	15205.75304
14.96475482	12.17075287	6.8963383	293.15	293.15	293.15	293.1500002	293.1500873	293.1564896	294.4636797	232.8094605	11845.64674	11543.93192	11549.94069
15.05681264	13.18692067	5.459534241	293.15	293.15	293.15	293.1500001	293.1500224	293.1509057	293.4920013	277.9429569	1244.110123	22801.636	22813.56357
16.69586451	9.721328748	9.034628497	293.15	293.15	293.1500001	293.1500024	293.1501027	293.1817725	293.8567353	2025.740903	3779.057538	3815.279065	3816.727778
17.52559287	10.16121532	7.696083315	293.15	293.15	293.15	293.1500008	293.1500452	293.1627065	293.309784	345.8000249	6523.39113	6561.884912	6564.816444
18.56454992	7.980550742	11.03516872	293.15	293.15	293.1500004	293.1500302	293.1519869	293.0523583	282.9895711	1557.068738	1549.489072	1551.814978	1552.01209
17.6204771	8.740876168	10.23367673	293.15	293.15	293.1500001	293.1500068	293.1513069	293.2463251	301.5486164	2157.366242	2210.084129	2213.545321	2214.003906
16.05968779	9.496561402	10.8224854	293.15	293.15	293.1500004	293.1500131	293.1506157	293.9281936	291.643345	1952.256435	1977.059585	1980.277042	1980.549617
10.9399325	13.3607278	7.659592643	293.15	293.15	293.15	293.1500005	293.1501197	293.1501757	294.0784158	341.3741506	9936.125252	10161.58074	10166.62977
11.6798917	11.61442093	8.719334628	293.15	293.15	293.1500001	293.1499981	293.1502467	293.1662264	298.9283308	1201.747193	5459.518113	5519.704781	5521.527942
13.50750985	12.98791361	7.684285935	293.15	293.15	293.15	293.1499997	293.1502871	293.1831404	294.573241	199.3951123	9282.240435	9464.748021	9467.645454
6.977463161	12.23369852	10.55945559	293.15	293.15	293.150001	293.1500118	293.1522012	293.4030381	314.5432591	2949.95316	3064.202628	3063.68026	3064.349604
12.51667988	12.01856979	9.755106495	293.15	293.15	293.1500002	293.1499945	293.1513749	293.2736398	300.5891172	3986.422817	3886.923086	3897.3122	3898.313293
10.68451428	11.30237123	10.69402817	293.15	293.15	293.1500005	293.149989	293.1536532	292.7219918	321.4182972	2409.44041	2590.554847	2600.707885	2601.295782
12.53416939	7.770327387	15.2055963	293.15	293.1500001	293.15006	293.1468111	293.2862113	461.8667358	533.37467	537.6361391	538.654772	538.7417304	538.7847214
11.54443065	8.651463968	16.06874567	293.15	293.1500002	293.1501013	293.1436341	294.849353	494.8714677	487.571587	487.1218476	487.5357921	487.5973702	487.6418515
12.19313989	10.96209807	11.69412582	293.15	293.15	293.1500016	293.1499131	293.1630375	292.7267833	533.8168571	1749.829627	1758.307467	1759.80439	1760.068338
9.493936055	10.02669814	13.94697155	293.15	293.15	293.1500089	293.1493204	293.1606617	282.3327569	811.2478427	830.1042973	835.2350615	835.5134789	835.59669
9.160329777	11.27567958	12.34959067	293.15	293.15	293.1500021	293.1500084	293.1639225	293.1254016	1288.144518	1447.036047	1488.263343	1489.254027	1489.437097
10.31550349	10.37166117	12.42198765	293.15	293.15	293.1500016	293.1499564	293.1662938	289.4327138	1204.871851	1319.586273	1325.616903	1326.435176	1326.685897
10.51742405	10.13024506	15.48692464	293.15	293.1500002	293.1500342	293.1519318	292.9218687	570.4780159	580.8665039	586.9147049	587.9461285	588.014879	588.0479621
11.63356477	10.09613736	14.10465571	293.15	293.15	293.1500088	293.1499035	293.2638119	276.4832238	763.9277554	795.4983764	800.8116285	801.0654398	801.1301984
14.72886094	12.13140224	8.615811332	293.15	293.15	293.1500001	293.1499991	293.1505298	293.189526	292.8727076	807.1604669	5910.741015	5941.954762	5943.370208
14.1314885	11.24736552	10.08253307	293.15	293.15	293.1500002	293.1499865	293.1504807	293.4730943	292.0073463	3136.257661	3132.142911	3139.889532	3140.343169
13.31104088	8.99206123	12.93417119	293.15	293.15	293.1500052	293.149862	293.163554	300.2884628	1046.738783	987.933203	993.3705691	993.9322689	994.1138153
14.35513837	10.59921502	11.44501811	293.15	293.15	293.1500012	293.1499883	293.1560257	295.6883263	302.7433038	1803.378497	1814.219788	1815.851966	1816.134582
14.66002173	8.424606272	14.42746616	293.15	293.15	293.1500132	293.1510948	293.1670936	297.2990198	660.4059312	647.5740248	649.5219317	649.6547524	649.6839625
15.63948573	8.314334283	15.68268329	293.15	293.1500001	293.1500511	293.150277	292.9305712	499.7142744	503.0369366	503.4199869	503.6641337	503.7010875	503.7173136
16.18204913	8.984623973	12.40441552	293.15	293.15	293.1500013	293.1500241	293.1474012	294.1404393	1026.332699	1126.523121	1135.62303	1136.285721	1136.415533
16.61909442	8.138732473	13.95517775	293.15	293.15	293.1500059	293.1498014	293.1544608	289.412869	698.63719	699.8774317	700.8300778	701.0363949	701.0851969
2.968191689	12.5520679	25.58194961	293.15	293.1733425	299.909106	300.2912027	300.3120834	300.3205572	300.3212216	300.3220567	300.3225116	300.323038	300.3236169
18.54530758	4.521893998	20.49267623	293.15	293.1500166	293.1599777	293.8728422	311.1705433	311.7682073	312.1162052	312.1422934	312.1447514	312.1457615	312.1457255
17.55302231	5.909544167	17.77246069	293.15	293.150001	293.1503665	293.2213945	306.8045987	361.3585612	359.8012419	360.4853031	360.5047905	360.5229377	360.5352348
18.98357211	5.263331009	18.81092304	293.15	293.1500023	293.1504109	293.3430062	334.8511521	333.1663729	333.4297461	333.5471508	333.5519925	333.5574669	333.5606672
14.10461753	5.962996752	19.48116723	293.15	293.1500041	293.1514544	293.2342043	326.0179595	328.1783133	328.437962	328.4579984	328.4698733	328.4743336	328.478258
16.47647738	4.353076682	20.72117533	293.15	293.1500245	293.1600152	296.1069458	310.1853187	310.3468602	310.4514374	310.4642571	310.4705468	310.4750518	310.4791713
16.8594262	5.336485311	19.59672334	293.15	293.1500044	293.1511803	293.4084709	321.821779	323.5847704	323.5157059	323.5916029	323.5965461	323.600874	323.6043068
15.13966475	5.655502936	20.69170617	293.15	293.1500175	293.1518841	296.3256634	313.1195197	313.8455527	313.8800999	313.8907705	313.8922243	313.8927169	313.8932271
17.69494383	5.494768276	21.53671459	293.15	293.1500327	293.1432878	306.6705169	307.1527257	307.255424	307.2977984	307.3045181	307.3073921	307.3098278	307.3121338
15.94195723	5.26223746	22.27033335	293.15	293.1500641	293.1355731	303.3064438	303.4563305	303.5910601	303.5955662	303.5991913	303.6002187	303.6011317	303.6020635
6.499787425	14.29151531	10.55490391	293.15	293.15	293.1500013	293.1500361	293.1530833	293.0229056	325.3450305	3842.150894	3847.187266	3849.864284	3850.543985
10.47225597	13.25173901	9.752777222	293.15	293.15	293.1500003	293.1500018	293.1514203	293.5087896	303.5223909	4651.205788	4541.278491	4536.043665	4537.664313
9.060233398	12.16025001	10.99638952	293.15	293.15	293.1500006	293.1500177	293.149705	292.9711538	274.6649778	2522.62911	2578.759251	2578.733913	2579.286095
4.093110099	10.97905188	17.43896503	293.15	293.150001	293.1517474	293.1423496	294.1708058	442.224121	445.4693872	447.105072	447.1011326	447.1320283	447.1409201
5.351626762	12.7321302	14.84128695	293.15	293.1500001	293.1500782	293.1494629	293.3440223	439.1540374	821.6678475	828.2852437	828.6027234	828.9100037	829.0275306
4.176931479	12.42483514	16.27777521	293.15	293.1500003	293.1503541	293.1530616	293.4924532	571.8181943	580.4256552	584.5644552	584.1796434	584.2562183	584.2463109
4.765685034	12.00432072	18.5164937	293.15	293.1500032	293.1521294	293.2184122	399.7132259	404.9168501	405.6411919	405.9457673	405.9795766	406.013866	406.0432763
3.707052919	12.36165646	19.11188043	293.15	293.1500071	293.160488	293.0341099	384.6958846	386.1202181	385.8854651	386.1815952	386.1844319	386.1985853	386.2110124
4.076756264	14.86427929	13.67032581	293.15	293.15	293.1500333	293.1498405	293.1983434	288.1906382	1306.469752	1405.527781	1400.995049	1402.381768	1402.491171
4.332514633	13.63758141	14.92189438	293.15	293.1500002	293.1501947	293.134849	294.013739	500.7063113	847.6228387	873.5680257	872.516444	873.0409126	873.1268767
3.367444727	12.34761636	17.6713246	293.15	293.1500026	293.1528607	293.0086109	317.9884928	450.3205965	457.6633064	459.215332	459.1118837	459.1769825	459.2078153
3.413956678	14.47321738	15.75362156	293.15	293.1500007	293.1506408	293.1304717	298.3036621	771.9061152	726.3678915	756.1491357	753.169839	753.6611804	753.7557712
3.155758994	16.19060806	14.0930138	293.15	293.1500002	293.1502036	293.1384677	295.0275955	260.7122464	1221.195179	1411.862868	1397.306739	1398.753305	1399.011134
5.224849783	10.95339201	21.99836332	293.15	293.1500845	293.1860356	317.6071823	317.8471143	317.7912334	317.811664	317.8247215	317.8279914	317.8311549	317.8343662
3.969079098	11.71680384	21.80703569	293.15	293.150058	293.2525557	323.3765579	322.5249182	322.3975076	322.4174283	322.4356077	322.4384772	322.4418784	322.4453139
3.345157132	12.4198338	22.36330924	293.15	293.1502464	293.3479978	317.8820442	317.7658466	318.759568	318.8329035	318.8704725	318.874031	318.8799288	318.885137
4.509038234	12.02188212	23.29903784	293.15	293.1502506	293.508675	309.7067436	309.861947	309.8591163	309.8596645	309.8655155	309.8657206	309.8664278	309.8673678
3.314471342	13.78497739	20.156669	293.15	293.1500379	293.1821608	289.6316599	358.6135911	365.7496263	365.7938878	366.1853057	366.170638	366.1921549	366.2088755
3.888826222	13.69159831	21.03988338	293.15	293.1500629	293.2149414	317.7967837	342.3797012	343.6629334	343.5486097	343.6700297	343.6585977	343.6560393	343.6540643
4.592928257	12.18788618	25.11042384	293.15	293.1568444	301.2784441	301.3796818	301.3847011	301.3922536	301.3924922	301.3935603	301.3942309	301.3950469	301.3959733
5.500646754	12.44859685	16.82543303	293.15	293.1500007	293.1505374	293.1426135	289.6260742	513.2367625	523.5286087	526.6849547	526.7973576	526.8336963	526.8526833
8.76671416	10.21858951	16.08839316	293.15	293.1500002	293.1500623	293.1641839	294.2633171	533.6671669	526.5893987	529.390559	529.7423487	529.7919073	529.8275135
7.22196663	11.2280626	16.40332536	293.15	293.1500006	293.1502616	293.176394	290.6219144	526.0170058	527.5085551	529.7538305	530.0975916	530.1359494	530.1644148
7.589414127	11.04839729	13.61976393	293.15	293.15	293.1500066	293.1504284	293.218097	296.8301572	981.2449552	991.8130976	998.7385044	998.9927216	999.0763314
7.306141853	12.01729566	12.20796559	293.15	293.15	293.1500037	293.1501231	293.1524539	296.4020074	1245.078496	1667.719117	1687.326567	1687.798308	1687.995844
6.732046828	12.21207256	15.13890097	293.15	293.1500001	293.150061	293.1528322	292.9392655	561.2392834	726.1097664	735.65011	737.0026515	737.0799901	737.1338076
9.08513969	11.45947117	14.58432091	293.15	293.1500001	293.1500127	293.15049	293.0972789	331.5374976	788.990944	792.9522857	794.1569906	794.2817706	794.3779698
8.073850418	12.30432746	15.44055019	293.15	293.1500002	293.1500463	293.1510656	293.2403341	648.2287091	684.3775161	688.4096561	689.3040576	689.4216723	689.5120188
9.509350915	11.90730254	15.93048417	293.15	293.1500002	293.1500536	293.1521663	292.5343393	605.1469287	599.078736	600.5950273	601.0032878	601.0380433	601.0627357
9.595496981	9.193902225	19.96041645	293.15	293.1500303	293.1522892	291.909029	337.2197534	337.2468156	337.3190807	337.3576201	337.3695219	337.3740322	337.3785091
7.292754006	8.747829873	22.70577288	293.15	293.1502043	293.1478516	306.9320986	307.2191696	307.2885105	307.2973947	307.3012645	307.3039892	307.3065555	307.3091434
7.221570377	9.757635565	23.71872861	293.15	293.1504687	295.0346024	303.7318915	303.7796486	303.7942226	303.7973073	303.7991309	303.8006292	303.8021478	303.8037241
6.683446717	10.51669359	22.29327378	293.15	293.1501786	293.1639495	313.1429748	313.7321328	313.8122093	313.8231432	313.8295419	313.8331352	313.8365583	313.8400088
7.597254076	10.635604	17.89933887	293.15	293.1500018	293.1503374	293.2685611	336.1187603	413.1803952	413.8846408	414.2366646	414.3022502	414.3188172	414.3337783
8.04881841	10.08140796	19.7333941	293.15	293.1500116	293.1506308	293.3733882	344.195552	347.2652526	347.4511233	347.508505	347.5231429	347.5312222	347.5390899
6.388006203	10.19942396	19.30515377	293.15	293.1500068	293.1516687	293.0955488	357.828568	358.737917	358.9609965	359.0794717	359.1025906	359.1154754	359.1273515
6.936765362	12.51906726	17.47104184	293.15	293.150002	293.1511549	293.2594514	297.929244	470.6070414	472.7851488	474.3252335	474.4836235	474.5273892	474.5659113
6.741894233	11.00516498	20.71106763	293.15	293.1500378	293.1487378	299.887906	333.4266707	334.3477893	334.403023	334.4278122	334.4373589	334.4453366	334.4531841
4.756226181	12.60150275	20.29770267	293.15	293.1500243	293.1555851	291.9225994	353.3392378	352.4906615	352.488518	352.5925403	352.5985868	352.6063834	352.6136177
6.087769416	11.87045734	19.16629082	293.15	293.1500119	293.1575404	294.0566345	381.1676007	377.6250128	378.2069673	378.4405	378.4695381	378.4911913	378.5111623
6.178490086	12.12605079	21.34461605	293.15	293.1500948	293.1978348	322.8791271	329.6881988	329.8593912	329.8769146	329.8987787	329.9065602	329.9141245	329.9215467
5.5861547	13.70187682	18.67152319	293.15	293.1500067	293.1537031	293.1795554	423.9464654	421.9822104	422.1347924	422.8009652	422.8390288	422.8625952	422.8837039
9.293591218	8.704264614	25.14109262	293.15	293.1522931	298.3472981	298.3947225	298.4093887	298.411194	298.4121628	298.41292	298.4136447	298.4143829	298.4151424
11.67441633	6.708033891	20.91306277	293.15	293.1500469	293.1846689	301.1279751	315.2295483	315.2420328	315.2888609	315.2968823	315.3021754	315.3056309	315.3090415
10.41356288	7.667870958	20.33279003	293.15	293.150015	293.1495107	293.3021739	324.5337401	324.6296328	324.7378916	324.7608528	324.7689191	324.7737531	324.7784908
12.42694069	6.677092705	19.12100683	293.15	293.1500039	293.1541276	293.1928025	337.8964898	337.7938225	338.0854102	338.1062867	338.1181471	338.1206292	338.1228074
13.58359909	6.65245818	20.64696909	293.15	293.1500185	293.152657	296.0150978	316.9468629	317.2439629	317.2645485	317.2775611	317.2833494	317.2875668	317.2917403
11.32137173	8.31585959	18.4090377	293.15	293.1500041	293.152441	292.7746991	358.0055496	364.7702647	366.4230937	366.4908233	366.537514	366.5513109	366.5635116
9.337014099	10.95088192	19.18484477	293.15	293.1500077	293.1526059	293.5389135	366.4905832	367.3572358	367.7259968	367.8364649	367.8576804	367.8639392	367.8699825
9.848212325	10.72948331	17.45494976	293.15	293.150001	293.1502449	293.1428636	296.2224889	438.4663317	437.2918483	438.0574362	438.2032592	438.2196243	438.2316885
11.65767746	9.779202889	17.60359784	293.15	293.1500018	293.1501923	293.2131198	303.6546335	415.4435305	412.6132107	413.5344285	413.6638655	413.6877306	413.7070124
10.2706607	9.642150343	18.49209277	293.15	293.1500025	293.1502994	293.2188808	367.8068223	377.4941448	376.6188541	376.8654102	376.9038934	376.903104	376.9018886
9.092926016	8.754201382	23.61726696	293.15	293.150988	294.0712074	302.929928	302.8905974	302.9015487	302.9062262	302.9085722	302.9105049	302.9123482	302.9142
8.458663583	9.697595632	21.54073345	293.15	293.1501605	293.1323817	317.00434	317.753709	318.232025	318.2662952	318.2746479	318.2789683	318.2824673	318.2860005
8.237334255	11.4086171	20.62134523	293.15	293.1500332	293.1444895	298.4427891	337.0281696	337.6422456	337.7208658	337.7454666	337.7535821	337.7594812	337.7654603
10.64405078	8.671331762	21.99234745	293.15	293.1501052	293.2038981	312.4260731	311.3820842	311.4689715	311.5007541	311.507023	311.5111622	311.5144702	311.5177759
9.742734085	10.67086932	21.16827146	293.15	293.1500993	293.1788454	313.9564547	325.481178	325.6173068	325.6625265	325.6773527	325.6844925	325.6903617	325.6962477
4.019101737	13.36063126	22.86502217	293.15	293.1503477	293.2748712	316.4533207	316.2390995	316.5465815	316.5317868	316.5479133	316.544252	316.5423998	316.5411001
4.15098936	13.1820152	24.13986894	293.15	293.1520906	301.2843904	306.8409803	306.8125415	306.8612544	306.8591732	306.8620196	306.8619405	306.8624198	306.8632422
3.500880445	13.93131614	23.87312861	293.15	293.1535361	298.6255303	309.664016	309.7601767	309.8805619	309.8770858	309.8860917	309.8872457	309.8888923	309.890514
5.940590648	9.511162267	24.72509253	293.15	293.152176	299.8216061	300.0605611	300.0932555	300.097888	300.0990775	300.09992	300.100596	300.1013224	300.1021073
5.302164979	10.42773702	25.51393779	293.15	293.164441	298.752398	298.8049435	298.8110164	298.8123518	298.8132857	298.8142463	298.8151596	298.8161107	298.8170953
5.725251437	11.79844262	23.14372444	293.15	293.1506521	293.1756361	310.198635	310.3753599	310.3957587	310.3964867	310.4018768	310.4035033	310.4052367	310.4071015
6.085676765	10.62523533	23.72334052	293.15	293.1509785	295.2468791	304.9121492	304.9831032	304.995017	304.9975849	304.9999631	305.0017328	305.0035369	305.0053963
5.172131787	11.37884244	24.39721438	293.15	293.1496414	301.4220568	303.0578522	303.0900494	303.0903892	303.0910739	303.0925075	303.0931843	303.0939788	303.0948793
4.948362354	13.28319978	24.09338782	293.15	293.1511539	300.8023222	307.11261	307.2494994	307.2669375	307.2687234	307.2727388	307.2750428	307.2773835	307.279735
6.70405835	9.970402875	25.72638337	293.15	293.1562767	298.0279997	298.0469397	298.0503582	298.0520084	298.0529699	298.0539213	298.0548529	298.0558013	298.0567662
7.315527035	11.49366048	23.46257841	293.15	293.15079	293.7668702	307.5124527	307.6497258	307.6726456	307.6766755	307.6794056	307.6811939	307.6830145	307.6849168
29.0423	5.48371564	4.48668452	293.15	293.15	293.15	293.1499999	293.1499996	293.1501872	293.1499852	293.6640954	314.50664	11229.67466	11285.52523
29.97639762	4.669763251	3.392069938	293.15	293.15	293.15	293.15	293.1499999	293.1500889	293.1540877	293.2244003	300.8759374	12842.19313	15522.85082
31.38956638	3.635118162	3.761300402	293.15	293.15	293.15	293.1499999	293.1499995	293.1502382	293.1604071	293.2932992	315.1302772	11326.71438	11558.11662
30.26381681	4.460096249	4.356097998	293.15	293.15	293.15	293.1499998	293.1499989	293.1504732	293.1649419	293.3643275	343.3230869	10241.77842	10314.7684
32.84669368	2.996647399	4.439157693	293.15	293.15	293.15	293.1499996	293.1500002	293.151076	293.2145592	294.4167587	327.0340239	7972.14939	8042.861802
32.85384257	4.573314009	3.242076739	293.15	293.15	293.15	293.15	293.1500001	293.1500712	293.1530717	293.2112479	300.1520835	10974.06451	15487.50416
34.30874145	3.61562887	3.674083735	293.15	293.15	293.15	293.1499999	293.1500005	293.1502008	293.1619248	293.3676683	297.5353863	10938.26606	11278.48406
34.14568433	4.589625492	4.044354113	293.15	293.15	293.15	293.1499999	293.1500007	293.1503068	293.1685644	293.4177413	317.8627762	10851.04396	11001.01294
35.74170501	3.159576805	4.557238444	293.15	293.15	293.15	293.1499996	293.1500055	293.1511104	293.2224788	294.1218037	327.7771534	7280.696822	7403.16401
22.88082041	6.024564574	3.144323256	293.15	293.15	293.15	293.15	293.1500001	293.1500361	293.1514575	293.1249132	301.6433764	13741.35086	22477.70195
8.444674725	14.61882371	3.569932011	293.15	293.15	293.15	293.15	293.1500038	293.1501238	293.1927234	294.2057483	231.6499784	29857.95718	31241.38102
6.972954891	14.941513	3.313336583	293.15	293.15	293.15	293.15	293.1500017	293.1499999	293.1650306	293.6775913	330.3488098	22883.65416	27394.80946
12.53106852	12.22543417	2.728979006	293.15	293.15	293.15	293.15	293.1500004	293.1500092	293.153486	293.3857012	291.8671687	7737.781195	29069.98931
9.858167639	13.87596391	2.884991423	293.15	293.15	293.15	293.15	293.1500004	293.1500182	293.1533921	293.1766597	284.129654	11631.62876	26166.24758
8.16032885	16.29541649	4.412901941	293.15	293.15	293.15	293.15	293.1500088	293.1501123	293.2430987	297.7961993	334.2741285	35367.57841	35527.12046
5.583841605	16.84176225	4.226972515	293.15	293.15	293.15	293.15	293.1500074	293.1498584	293.1852413	295.0367165	185.3234363	31346.24605	31498.9422
6.028865176	16.86732987	5.129401755	293.15	293.15	293.15	293.1499999	293.1500217	293.1496747	293.2510051	299.715273	66.24686156	38955.91729	38937.90094
5.061808107	18.07721059	4.981983931	293.15	293.15	293.15	293.1499996	293.1500552	293.1490541	293.3333304	291.6975896	576.4740491	36147.69886	36205.28777
4.772588382	18.02058796	3.391671494	293.15	293.15	293.15	293.15	293.1500048	293.1499256	293.1698602	292.9944782	342.7095109	17776.42359	19838.21644
4.086756686	19.39493321	3.967180455	293.15	293.15	293.15	293.1499998	293.1500205	293.1496651	293.2418531	290.4836443	524.080177	20938.39973	21157.9215
5.078555762	17.80231647	4.097033044	293.15	293.15	293.15	293.1499999	293.1500097	293.1498047	293.1864689	293.2935894	504.3177172	26631.8581	26722.59539
6.416049324	16.74340288	3.485145466	293.15	293.15	293.15	293.15	293.1500027	293.1499903	293.1651784	293.9526406	358.6855287	21994.87404	23708.00204
5.792393785	16.6640545	2.773685564	293.15	293.15	293.15	293.15	293.1500026	293.1499521	293.1607481	293.3095963	315.7385389	6014.854209	18365.38199
7.495507253	15.29815685	2.559104842	293.15	293.15	293.15	293.15	293.1500006	293.1500026	293.1543159	293.2871501	293.021199	3153.435957	19565.50541
6.974582591	17.63769837	4.884445479	293.15	293.15	293.15	293.15	293.1500106	293.1500903	293.2088734	298.0083826	451.8680469	36352.97409	36382.41823
20.12175967	7.960018673	4.047606805	293.15	293.15	293.15	293.15	293.1500006	293.1500383	293.152694	293.2311293	309.0933094	20165.44148	20239.5477
18.57879346	7.781266573	3.381254785	293.15	293.15	293.15	293.15	293.1500002	293.1500153	293.1510659	293.1266055	290.8682117	21557.89261	26173.81301
25.70743231	6.012694052	3.136166126	293.15	293.15	293.15	293.15	293.1500001	293.1500361	293.1510993	293.213846	299.0615349	13239.42035	21664.16374
27.76984541	6.161199476	4.164484793	293.15	293.15	293.15	293.15	293.1500001	293.1500694	293.1489414	293.5307744	336.8830951	14069.29716	14144.45201
21.46378541	7.703999273	3.161608395	293.15	293.15	293.15	293.15	293.1500002	293.1500144	293.1516781	293.1404319	291.7945355	17158.84543	27488.61081
31.35041188	3.627252023	5.301693964	293.15	293.15	293.15	293.1499992	293.1499987	293.1520031	293.267723	291.2199871	365.3352317	6335.703552	6389.419166
31.40228601	2.832721434	5.847083962	293.15	293.15	293.15	293.1499976	293.1499754	293.156497	293.3992963	296.5431508	1631.012925	4735.246885	4742.192738
34.26956771	3.110785412	5.949263446	293.15	293.15	293.15	293.1499951	293.1500409	293.1611304	293.9031087	300.3652629	1940.40513	4437.755132	4473.759905
25.58981551	3.492649607	14.10040554	293.15	293.15	293.1500489	293.1458791	293.3283211	282.4535437	483.5092951	490.0403603	489.2644594	489.6182778	489.6500701
27.13625946	2.615568252	12.35812412	293.15	293.15	293.150015	293.1491274	293.1158127	295.9350315	586.8661406	652.46779	637.6685845	640.6371125	640.7509976
24.24271448	4.359654217	13.97819631	293.15	293.15	293.150014	293.1493588	293.1358819	289.6350372	521.9994285	526.1204651	526.771431	526.9906431	527.0282396
28.55948715	2.658550287	9.950955095	293.15	293.15	293.1500012	293.1499144	293.1495601	293.3884994	305.5361247	1276.838265	1163.10985	1186.178405	1186.612673
26.55367382	3.506140853	12.16730769	293.15	293.15	293.1500062	293.1495715	293.1601146	293.6055638	565.1156934	710.3753612	711.9633485	713.1168917	713.2224351
28.47210561	3.529977606	11.40291021	293.15	293.15	293.1500028	293.1498153	293.1465257	293.4839949	302.5240847	845.0703762	844.9809143	847.4496251	847.5733359
25.53321199	4.608731911	10.27786705	293.15	293.15	293.1500004	293.1499892	293.1505789	293.1355068	309.0658792	1302.722756	1324.355759	1328.570367	1328.788875
25.3788506	5.050991966	8.663883027	293.15	293.15	293.1500001	293.1499997	293.1500903	293.1439638	296.2565885	562.9853577	2362.286386	2382.107703	2383.447455
26.0031779	4.329133114	12.25463226	293.15	293.15	293.1500039	293.1499758	293.1796707	290.7736193	635.0578159	737.9212395	744.1055662	744.9246764	745.0043722
40.08867715	3.613736625	3.709751788	293.15	293.15	293.15	293.15	293.1500007	293.1501068	293.1532242	293.1803415	300.6022083	9656.916732	9796.023689
39.99566749	3.933385556	3.698213982	293.15	293.15	293.15	293.1499999	293.1500015	293.150292	293.1584038	293.1858689	315.2769596	9820.246749	10268.76062
38.61772086	2.97761713	4.421201273	293.15	293.15	293.15	293.1499998	293.150004	293.1507173	293.1699829	293.5080787	330.8500533	7090.501273	7175.782744
41.45923925	2.887339409	4.376926307	293.15	293.15	293.15	293.1499998	293.1500028	293.150638	293.1746654	293.4350638	324.0146789	6695.534239	6763.843148
37.23339308	3.489439076	3.522311761	293.15	293.15	293.15	293.15	293.1500007	293.1501292	293.1557734	293.2229218	294.6841785	10237.20813	11098.5515
42.86959324	3.291905852	3.376652661	293.15	293.15	293.15	293.15	293.1500003	293.1500914	293.1528872	293.1297224	297.0034088	8393.754975	10091.50084
39.02674179	3.756051923	5.015026228	293.15	293.15	293.15	293.1499993	293.1500134	293.1516964	293.2093374	291.1210768	231.1503026	6176.919898	6194.810591
40.02279549	3.045154963	5.903097635	293.15	293.15	293.15	293.1499981	293.150029	293.1554202	293.3133075	299.3056167	1613.968424	3993.904914	4004.753556
37.15293409	3.124171135	5.937399184	293.15	293.15	293.15	293.1499969	293.1500491	293.1569151	293.4972569	294.910162	1830.781993	4229.179367	4244.029922
3.94571263	14.7332106	25.06896237	293.15	293.1569258	304.255232	304.4762759	304.5149051	304.558238	304.5551837	304.5593584	304.5606186	304.5620386	304.563507
22.1529029	5.516465074	13.84870712	293.15	293.15	293.1500047	293.1502764	293.1457197	292.0384319	576.3418939	582.5469328	584.3993885	584.6180342	584.6514943
20.53407049	5.146110911	15.06844302	293.15	293.15	293.1500142	293.151885	293.4553756	383.3675185	463.5388365	468.3268069	468.2981566	468.3863896	468.3940738
22.54641943	4.689322873	15.51443534	293.15	293.15	293.1500269	293.1497838	293.3551696	416.4428628	427.8723737	427.8558468	427.9706745	428.0196636	428.0226073
20.32904972	6.042766252	16.5597161	293.15	293.1500002	293.1500534	293.1660889	293.2060695	393.0728511	399.6417172	400.7242326	400.7818773	400.8150368	400.8352979
24.44765143	5.554703906	12.65987569	293.15	293.15	293.1500028	293.1500606	293.1514091	294.5569292	765.6134683	742.1641913	748.5169798	749.2104519	749.3269366
22.36355375	5.205769094	16.9777879	293.15	293.1500002	293.1501008	293.1578493	292.2022096	373.3561271	372.2676119	373.2212862	373.3020387	373.3199255	373.3290108
20.73675808	4.127391477	19.40663836	293.15	293.1500077	293.1519749	293.4569754	320.5533474	319.9046623	320.3405566	320.4004226	320.4013249	320.409651	320.4156576
20.4699631	4.178192003	21.55650768	293.15	293.1500577	293.162577	304.3479449	304.4034278	304.7512828	304.7937017	304.8037851	304.8024509	304.8020226	304.8014646
20.47402783	5.919359974	19.39558552	293.15	293.1500033	293.1512202	293.4146538	325.8349463	326.697519	327.0320984	327.089517	327.0968263	327.1026311	327.1078119
23.98478689	4.530617283	19.472896	293.15	293.1500048	293.1549333	293.2848655	319.056075	319.4285036	319.6985661	319.730774	319.7288645	319.7331491	319.7358205
13.42958054	8.752791286	18.52155371	293.15	293.1500029	293.1511395	293.1556927	361.4359414	365.3472847	365.7409978	365.8616821	365.8894281	365.8970377	365.9037361
16.99838544	7.108045415	15.81449228	293.15	293.1500002	293.1500699	293.1574807	295.1701111	469.025504	461.4517068	463.5270621	463.5975789	463.6403551	463.6593144
18.98427651	6.666586802	17.5811727	293.15	293.1500007	293.1502579	293.1771742	299.1280158	370.1210777	370.8837614	371.3436003	371.3623048	371.3757103	371.3844333
14.64217336	7.552124315	18.5085965	293.15	293.1500018	293.1511079	293.1250621	353.6521668	354.7675688	355.7671324	355.8851872	355.9185638	355.9304385	355.9404763
16.60956369	8.211138855	16.98813404	293.15	293.1500005	293.1501063	293.1597079	291.9530736	412.220582	415.4202829	415.3269106	415.3814206	415.3958988	415.4061896
16.55124956	7.389238283	18.3825777	293.15	293.1500016	293.1504606	293.1776006	346.9372776	355.8303989	356.5209008	356.6553276	356.6707824	356.6799749	356.6874841
16.04569509	6.383954172	19.47364339	293.15	293.150004	293.1512972	293.3126288	328.4560435	329.7105838	329.6640685	329.7124942	329.7158091	329.7170621	329.7181816
15.8170509	4.179521963	24.40612076	293.15	293.1510389	296.4739116	297.0767985	297.0420849	297.0527916	297.055744	297.0563748	297.0568418	297.0573149	297.0578047
18.56665114	3.78896134	24.85983411	293.15	293.1513861	296.1667274	296.1610899	296.1561396	296.1714806	296.1741368	296.1741442	296.1740234	296.173979	296.1740024
18.59613262	3.041421067	25.50158571	293.15	293.1627032	295.2357514	295.2718156	295.2794899	295.2858094	295.2870967	295.2872318	295.2873123	295.2874002	295.2875049
14.0076005	4.050509711	25.62380241	293.15	293.1598374	295.5219713	295.5483897	295.5448586	295.5471129	295.5478189	295.5480807	295.5483465	295.5486388	295.5489584
15.75816541	3.197379502	25.38177543	293.15	293.1584877	295.4271351	295.5008783	295.495488	295.4997954	295.5006616	295.5008397	295.5010043	295.5011773	295.5013734
14.34092346	3.569950373	26.38841308	293.15	293.1826318	294.7966677	294.8100865	294.8096026	294.8104203	294.8107362	294.8109649	294.8112124	294.8114772	294.8117606
4.542725195	13.1569835	26.22127554	293.15	293.2461134	298.9265952	299.0849636	299.0909462	299.0958256	299.0960712	299.0969944	299.0976429	299.0983513	299.0991019
4.585303814	12.55824674	26.7291627	293.15	293.978655	297.638399	297.6528298	297.6555503	297.6567206	297.6572918	297.6579857	297.6586965	297.6594598	297.660266
3.167867484	13.92863389	26.78955218	293.15	294.3056929	298.2846854	298.3521015	298.3568878	298.3590395	298.3593388	298.3598228	298.3602623	298.3607695	298.3613356
8.14827362	10.65281398	24.74988715	293.15	293.1532296	301.0248226	300.9447094	300.9648815	300.9696324	300.9715352	300.9732304	300.9747795	300.9763224	300.9778707
5.785485443	12.34075298	25.77008734	293.15	293.1649494	299.4340547	299.5575269	299.57378	299.5764139	299.5775539	299.5788473	299.5800396	299.5812583	299.5825008
5.949147904	11.25170611	26.7084099	293.15	293.8111135	296.9957512	297.0172318	297.019978	297.0208681	297.0213715	297.0219239	297.0224759	297.0230527	297.0236523
14.77658876	6.548218403	21.98841087	293.15	293.1500795	293.1718087	306.650931	306.8099973	306.9244674	306.9277437	306.9318556	306.9337961	306.9355261	306.9372783
13.17800972	6.544577512	22.78599987	293.15	293.1502589	293.1417572	302.7998368	303.2510018	303.2961682	303.3014262	303.3041723	303.3062935	303.3082801	303.3102715
11.35968805	7.332993361	23.07483293	293.15	293.1503979	293.0765214	303.0619712	303.2015169	303.2167375	303.224111	303.2265488	303.2282567	303.2298255	303.2314197
12.89534576	4.3784855	27.02182572	293.15	293.8120129	294.5839622	294.5873981	294.5880556	294.5885273	294.5888127	294.58906	294.5893141	294.5895763	294.5898464
12.33343029	7.038630175	24.70613101	293.15	293.1532386	298.1567099	298.1674255	298.1791072	298.1847046	298.1860708	298.1867628	298.1873402	298.1879208	298.1885303
15.13333981	6.620372115	23.41883694	293.15	293.1505458	293.4566201	300.8015951	300.9466358	300.9661432	300.9676398	300.9686033	300.9692391	300.9699039	300.9706345
13.41435098	5.241719248	24.97401187	293.15	293.1531162	296.7497426	296.7451221	296.7536791	296.7582177	296.7592444	296.7596812	296.7600986	296.7605378	296.7610055
15.03736151	5.175107945	25.8588789	293.15	293.1555946	295.616685	295.6220797	295.6272698	295.629225	295.6296677	295.6299235	295.630173	295.6304426	295.6307327
13.80681795	6.506636493	24.3471658	293.15	293.1509984	297.4636028	298.4977508	298.5210956	298.5282446	298.5294602	298.5301167	298.5307038	298.5313101	298.5319509
15.43206099	5.868100734	24.61174793	293.15	293.1520489	297.2988571	297.5307773	297.5595146	297.5645208	297.56571	297.5663631	297.5669593	297.567574	297.5682158
13.44446034	5.159320725	26.21513226	293.15	293.1814479	295.3090748	295.3199081	295.3213544	295.3222215	295.3225869	295.3228727	295.3231725	295.3234919	295.32383
11.55407134	5.749309469	27.18667843	293.15	294.183068	294.7478623	294.7546521	294.7552792	294.7557037	294.7559934	294.7562605	294.75653	294.7568047	294.7570846
11.50894163	6.866426651	25.80852603	293.15	293.1670763	296.3017669	296.3337852	296.3342928	296.3352224	296.3355328	296.3357396	296.3359611	296.3362163	296.3365074
13.10233183	6.652585336	25.95103964	293.15	293.1630499	296.0098189	296.0421601	296.0462017	296.0473272	296.0478689	296.0483037	296.0487365	296.0491787	296.0496326
11.74898789	9.028970858	24.03493219	293.15	293.1515527	297.1095824	301.6011459	301.5338655	301.5489525	301.5532005	301.5553965	301.5572451	301.5590196	301.5607979
10.97840367	8.347544128	26.06947229	293.15	293.1663402	296.4892672	296.5985917	296.5998004	296.6015294	296.6022383	296.602797	296.6033351	296.6038827	296.604445
10.24736507	7.187341408	26.82479899	293.15	293.7461663	295.3685309	295.3698866	295.3699537	295.3703924	295.3707686	295.3711358	295.3715134	295.371903	295.3723041
8.335366731	9.198423581	26.03435856	293.15	293.1603596	297.0632507	297.0675097	297.070275	297.071226	297.0719085	297.0725694	297.0732292	297.0739046	297.074596
9.334876452	9.097882032	26.67163719	293.15	293.6018042	296.1284198	296.1330795	296.1337828	296.1343411	296.1348323	296.1353264	296.1358304	296.1363476	296.1368773
7.506032829	9.930316379	26.62195102	293.15	293.5529144	296.5387582	296.5435866	296.5447265	296.5454175	296.5459931	296.5465803	296.5471765	296.5477888	296.548416
22.01274242	3.963543119	22.76502202	293.15	293.1503428	293.1413208	299.6905527	299.8758361	299.9730573	300.0057775	300.0081223	300.0073819	300.0073769	300.0073637
22.84328587	3.058249353	24.04628632	293.15	293.1500455	294.9132899	296.7254068	296.7667499	296.7843339	296.7950996	296.7961754	296.796202	296.7964946	296.7967503
22.37273138	4.289727539	20.62483498	293.15	293.150012	293.1509211	294.9152498	309.4565051	309.6382137	309.8229159	309.8407314	309.8410619	309.8439297	309.8460375
25.69698578	2.874662336	19.97002404	293.15	293.150005	293.1642918	291.9795554	308.7519971	310.2762766	310.6115687	310.6543018	310.6520163	310.6587404	310.6632941
24.25159633	3.092067723	22.28436817	293.15	293.1500242	293.1999679	300.4918899	300.0847739	300.3437536	300.4257685	300.4344244	300.4340041	300.4359482	300.4374157
25.64408864	4.075070692	20.19719166	293.15	293.1500063	293.1520964	292.8516984	311.3306353	311.2090553	311.5028006	311.5248474	311.5209028	311.5228506	311.5238762
16.89267317	5.523037608	23.54293873	293.15	293.1502597	293.5733834	299.4418057	299.538399	299.5545024	299.5605503	299.5617479	299.5626119	299.5634588	299.5643355
18.61643545	4.474458091	24.07720532	293.15	293.1507534	295.4800987	297.4884947	297.6158787	297.6345344	297.6400316	297.6401166	297.639779	297.6395209	297.6393475
18.59933967	5.06006589	22.76636438	293.15	293.1501437	293.1715383	300.8597958	301.2108627	301.2801345	301.2891614	301.2914743	301.2917991	301.292236	301.2927233
20.41773203	5.242585175	22.9860908	293.15	293.1501635	293.1026569	300.423898	300.5446389	300.5929029	300.6032429	300.6048694	300.6055551	300.6062964	300.6070455
19.58346554	5.55917358	21.19555194	293.15	293.1500292	293.1497599	303.7947038	308.7810811	309.1066118	309.1582877	309.1712262	309.1741842	309.1766422	309.1789478
16.90651491	3.945811816	25.58875463	293.15	293.1558568	295.4525591	295.4812787	295.484984	295.4866431	295.4874417	295.487966	295.4884685	295.4889731	295.4894787
17.21128489	3.205514407	26.69672832	293.15	293.3530009	294.4998833	294.5174296	294.5186467	294.5198732	294.5201718	294.5202786	294.5203974	294.5205329	294.5206871
20.53298508	3.909272136	24.55716463	293.15	293.154597	296.3969144	296.5240785	296.5180431	296.5296987	296.5345451	296.5354502	296.5359712	296.5365563	296.5371327
21.15717419	5.06844818	24.45384342	293.15	293.1504849	296.6334833	297.1416398	297.1578813	297.1634439	297.1657244	297.1660581	297.1662641	297.1665476	297.1668844
21.97741789	4.826080802	23.33885429	293.15	293.1504233	293.2258241	299.0612302	299.1491635	299.1739783	299.1810358	299.1824816	299.183286	299.1842523	299.1852674
22.8946275	3.868341551	24.56316084	293.15	293.1502636	296.2357379	296.3956287	296.392842	296.4025171	296.4055399	296.4062282	296.4066677	296.407174	296.4076875
19.63895951	4.063770414	25.89758017	293.15	293.1565889	295.1622695	295.1803937	295.1806836	295.1828877	295.1836265	295.1839126	295.1841811	295.1844701	295.1847754
21.41808111	3.025985909	25.53004322	293.15	293.1610148	295.1390322	295.1758837	295.185339	295.1878154	295.1889998	295.1891345	295.1892038	295.1893069	295.1894304
19.9968308	3.192209877	26.74692595	293.15	293.3889002	294.4389097	294.4471274	294.4484661	294.4492207	294.4494789	294.4495571	294.4496455	294.4497541	294.4498826
28.54567099	2.770332372	14.78303752	293.15	293.1500001	293.1501315	293.1424502	293.1152042	332.8537449	420.3932572	424.0160062	423.612881	423.7961959	423.8457637
28.73145119	3.321452367	13.49487641	293.15	293.15	293.1500147	293.1489221	293.0972264	293.4260121	511.9005134	528.1699186	526.1512951	526.982609	526.9827337
29.98411238	2.78963815	12.35674819	293.15	293.15	293.1500098	293.1488521	293.1603408	295.7408426	578.9488996	636.2124176	629.4885446	631.5603463	631.6772048
27.19367764	3.867011337	19.25366252	293.15	293.1500046	293.1562884	292.9565596	318.8531772	317.7730548	318.6806606	318.7402379	318.7358789	318.7442347	318.7488384
28.55201267	2.721100828	19.99349132	293.15	293.1500045	293.1549941	292.5592727	306.9916864	308.4444457	309.4330349	309.5316343	309.5260034	309.5302192	309.5315051
27.59002658	3.735398575	20.9617898	293.15	293.1500258	293.1909218	298.3664987	305.2312068	305.5739737	305.7495797	305.7638326	305.762098	305.7628096	305.7630677
28.64832017	3.674919163	17.52801861	293.15	293.1500008	293.1508396	293.1555247	295.3648205	339.6321184	341.3872981	341.6882517	341.6874887	341.701439	341.7064144
29.95297611	2.901554678	17.59682211	293.15	293.1500007	293.1507038	293.0542186	296.7827097	329.6911964	335.1028162	335.4887976	335.5137696	335.5536846	335.5746254
30.07298662	3.547949828	17.19930175	293.15	293.1500002	293.150139	293.1317016	292.4997617	335.4839112	346.2344349	346.8621862	346.9002769	346.9061061	346.8845348
26.92186194	3.979748645	16.88972309	293.15	293.1500003	293.1503509	293.1217818	291.7884446	352.5826682	359.2218785	360.5254861	360.4327269	360.4897106	360.503423
22.69999118	5.549829194	18.97038893	293.15	293.1500028	293.1513267	293.4555806	331.1358636	330.1362735	330.5109371	330.580694	330.5967525	330.6003666	330.6025623
24.37224306	5.064283546	17.77947624	293.15	293.1500006	293.1504091	293.192474	305.0441076	347.6047618	348.6361707	348.7066334	348.7596043	348.775196	348.7863017
24.87694771	4.63918444	16.08737408	293.15	293.1500001	293.1501054	293.1508862	293.8241395	400.9149992	394.6077346	396.1675363	396.4001564	396.4337246	396.4387517
23.85660854	5.739273717	15.26553729	293.15	293.15	293.1500237	293.1523545	293.1107594	416.3429375	454.4314074	458.541207	459.1351436	459.2117934	459.2324467
25.99771135	5.179530019	18.25788004	293.15	293.1500011	293.1507908	293.1853173	325.7136488	337.5225525	338.2485415	338.5651428	338.586007	338.5924317	338.5948536
28.95836813	3.563326355	7.800156362	293.15	293.15	293.1500001	293.1499959	293.1499979	293.1584961	293.6369561	293.3675088	2499.387437	2619.250543	2620.954136
29.9573899	2.936364134	7.588092312	293.15	293.15	293.1500002	293.1499867	293.1498928	293.19309	294.5552306	242.4561678	2503.073596	2594.053029	2595.70344
30.67128536	3.630216925	6.884831438	293.15	293.15	293.15	293.1499956	293.1499914	293.1619955	293.7110108	291.7052282	3541.133922	3567.651406	3572.943243
29.68941732	3.718405662	9.466161141	293.15	293.15	293.1500005	293.1499551	293.1499676	293.2899607	291.7229277	1367.233794	1489.113174	1495.317435	1495.752502
27.45217211	4.216632255	10.29958056	293.15	293.15	293.1500009	293.1499602	293.149948	293.2392926	301.9442062	1245.0211	1236.259579	1243.777269	1243.994285
27.80869252	4.470892649	8.766605838	293.15	293.15	293.1500001	293.1499948	293.1499153	293.1757433	293.9986119	660.2741603	2075.392548	2092.369987	2093.45466
29.13054918	4.786543988	6.681144486	293.15	293.15	293.15	293.1499983	293.1499806	293.155587	293.2103617	305.3073574	4359.262501	4483.288408	4491.854264
26.49173033	5.731827063	16.78322765	293.15	293.1500003	293.1502053	293.1499779	292.5792567	373.5949402	379.4689156	379.8913748	379.9753348	380.0049676	380.0216809
37.57081663	4.162577785	3.916484625	293.15	293.15	293.15	293.1499999	293.1500019	293.1502658	293.1618189	293.0646303	293.8847165	10038.28632	10239.97798
35.74329225	4.496845284	3.124980517	293.15	293.15	293.15	293.1499999	293.1500011	293.1502193	293.1621127	293.1329566	291.908397	9265.707845	15184.40317
38.60391475	4.317337567	2.895234612	293.15	293.15	293.15	293.15	293.1500004	293.1500708	293.1529233	293.1462794	297.6791486	5272.557468	15351.36643
41.3858299	3.948801451	5.034505308	293.15	293.15	293.15	293.1499995	293.1500049	293.1514648	293.1967627	291.9519042	266.9493456	5931.992235	5953.666496
42.86890835	2.872708177	5.843933272	293.15	293.15	293.15	293.1499979	293.1500099	293.1564281	293.3257422	291.6482864	1313.346394	3751.684146	3761.61449
41.90717764	4.103164052	4.032849721	293.15	293.15	293.15	293.1499999	293.1500009	293.1503248	293.1592911	292.9027487	306.5690402	8626.906392	8793.022537
44.28468838	2.794536685	4.302432386	293.15	293.15	293.15	293.1499998	293.150001	293.1504878	293.1634922	292.5606643	338.2312436	6254.747071	6434.058067
41.44560281	4.281010514	2.852732228	293.15	293.15	293.15	293.15	293.1500002	293.1500477	293.1515422	293.153661	299.3115875	4437.46606	14528.87409
21.20735179	7.373485663	4.842936348	293.15	293.15	293.15	293.15	293.1500051	293.150405	293.1697542	291.6957337	319.3318444	13646.42726	13726.66958
24.24443394	5.825534315	5.544424422	293.15	293.15	293.15	293.15	293.1500035	293.1507063	293.2484983	292.6214516	895.1335334	8377.937053	8396.426471
22.87755016	6.307692787	4.742631574	293.15	293.15	293.15	293.15	293.1500023	293.1502681	293.1724795	292.7657065	354.4319046	12183.58046	12350.9882
24.65515444	6.325219568	4.021386938	293.15	293.15	293.15	293.15	293.1500005	293.1500956	293.1565501	293.1412524	296.0783624	15701.39072	15997.96954
22.23735587	5.954595043	8.551411323	293.15	293.15	293.15	293.1500015	293.150127	293.151609	297.4455177	437.9706833	2787.92645	2841.60451	2843.455079
21.0293562	6.877065128	9.890695969	293.15	293.15	293.1500002	293.1500104	293.1520507	293.1902778	301.6538523	2059.070124	1971.682293	1985.863248	1986.487386
23.78493852	5.571249836	10.2689367	293.15	293.15	293.1500003	293.1500014	293.1501795	293.2298457	309.1964748	1475.49077	1486.154597	1490.76319	1491.188738
36.42408078	3.818489384	4.996599824	293.15	293.15	293.15	293.1499993	293.1500104	293.1515132	293.2214777	292.7404067	242.1667131	6557.973571	6652.478896
31.97990115	4.78379715	4.62213842	293.15	293.15	293.15	293.1499998	293.1499994	293.150517	293.1581759	293.7438435	357.5666769	9246.528732	9366.972713
30.89423541	4.551749284	6.058250715	293.15	293.15	293.15	293.1499994	293.1499906	293.1519774	293.1290502	301.787605	2911.26966	5358.701468	5368.147402
30.88720615	5.757450998	5.711041635	293.15	293.15	293.15	293.1499998	293.149997	293.1510405	293.114422	297.9742147	1445.699182	6994.488516	7037.566631
24.41146548	6.405978669	8.537268413	293.15	293.15	293.1500001	293.1500015	293.1499603	293.1754602	296.8698039	419.275165	2879.374679	2913.259699	2914.727015
27.00828936	5.78335384	9.324738079	293.15	293.15	293.1500001	293.1499994	293.1504842	293.1329623	295.4673706	1654.76494	1995.659638	1999.242558	1999.95276
25.276982	5.863413042	6.722243268	293.15	293.15	293.15	293.1499999	293.1500087	293.1508315	293.328379	298.0027975	5322.865726	5298.701801	5304.009268
25.67908972	6.57881194	7.674133847	293.15	293.15	293.15	293.1500008	293.1500565	293.1475488	293.7099847	312.1516399	3867.371885	3997.476674	4001.063236
27.4688019	5.720919374	7.763027606	293.15	293.15	293.15	293.1499993	293.1500249	293.1521786	293.3939125	312.8092581	3333.955858	3429.628436	3432.947306
27.59342806	6.052814604	5.789785274	293.15	293.15	293.15	293.1499999	293.1500013	293.1509176	293.1336378	298.2116763	2027.745844	7413.095393	7458.64006
25.98514505	6.809818055	4.831704536	293.15	293.15	293.15	293.15	293.1500013	293.1500953	293.160968	294.0929577	279.4361697	11778.88197	12110.0708
27.60664761	6.970471593	4.522354343	293.15	293.15	293.15	293.15	293.1500007	293.1500814	293.1473341	293.8606811	317.5706743	13216.70415	13579.88538
29.27822561	6.656313246	5.543525217	293.15	293.15	293.15	293.15	293.1500022	293.1503629	293.1409745	295.7947735	871.1864572	8489.829435	8556.655033
29.47898714	6.817972685	4.258262022	293.15	293.15	293.15	293.15	293.1500002	293.1500975	293.1466618	293.6003191	320.3826199	14202.83982	14303.74277
28.54767819	6.264633891	3.719261218	293.15	293.15	293.15	293.15	293.15	293.1500272	293.1506683	293.22551	298.3055708	16450.33265	16801.4319
34.31951065	4.275003014	4.869425774	293.15	293.15	293.15	293.1499995	293.1500012	293.1512204	293.2114282	293.7856101	237.0638074	7591.009152	7675.468277
35.74613997	5.518956033	3.942417152	293.15	293.15	293.15	293.1499999	293.1500004	293.1501825	293.1593905	293.2577173	289.5871992	12133.25125	12337.9996
33.90044964	5.477175071	4.418088469	293.15	293.15	293.15	293.1499999	293.1499997	293.150307	293.1640639	293.7407877	320.9999639	10402.82474	10600.62699
52.32289282	3.396580799	4.482909348	293.15	293.15	293.15	293.15	293.1500009	293.1501028	293.1428734	293.5039818	285.1992229	4978.498697	5159.980093
52.33848886	3.729177484	4.792182373	293.15	293.15	293.15	293.1499999	293.1500021	293.1501157	293.1415623	293.6187117	277.7719891	4722.889652	4759.390516
49.76182801	2.811942801	4.105807762	293.15	293.15	293.15	293.1499999	293.1500022	293.150114	293.1447238	293.7922374	336.971614	5926.320549	5986.718535
50.98341034	2.757924017	5.415870921	293.15	293.15	293.15	293.1499997	293.1500076	293.1513028	293.0818189	299.1763525	287.2949815	3516.026719	3520.838874
53.1173724	2.702418381	5.246926381	293.15	293.15	293.15	293.1499996	293.1500126	293.1504463	293.1152701	294.3402833	243.8815013	3489.212979	3503.532945
55.18449278	2.346842791	3.807143699	293.15	293.15	293.15	293.15	293.1500005	293.1500324	293.1493692	293.3868442	322.1825862	5306.001154	5404.423085
43.247387	3.526599285	5.121376785	293.15	293.15	293.15	293.1499992	293.1500012	293.1523933	293.2101776	290.8948485	273.4443987	5168.124261	5253.692847
45.71711502	3.171253624	5.97947686	293.15	293.15	293.15	293.1499977	293.1500092	293.1537882	293.2660759	281.9453193	1671.881054	3431.087533	3452.441555
44.28163875	4.223433215	2.786609885	293.15	293.15	293.15	293.15	293.1500001	293.1500516	293.1514097	293.1236184	293.2854479	3597.576041	13765.04595
45.69139939	3.317773274	3.373714277	293.15	293.15	293.15	293.15	293.1500003	293.15006	293.1515795	293.0235209	300.836325	7841.596375	9422.325424
47.11398398	3.020030206	4.459977623	293.15	293.15	293.15	293.1499999	293.1500019	293.1501617	293.1540487	292.5823859	328.7396292	5614.480505	5774.50872
46.27817004	4.24639798	3.857452576	293.15	293.15	293.15	293.15	293.1500003	293.1500765	293.1519559	292.9662805	305.8622702	8337.581749	8556.753932
48.50231995	3.373283499	3.389444386	293.15	293.15	293.15	293.15	293.1500003	293.1500083	293.1496579	293.2032549	297.3472445	7283.700992	8730.604424
44.82262751	4.185984634	4.868144084	293.15	293.15	293.15	293.15	293.1500002	293.1501456	293.1537589	293.1361611	294.9899953	5762.987494	6003.998076
43.22598949	4.472933227	4.232620161	293.15	293.15	293.15	293.1499999	293.1500003	293.1503182	293.1591388	292.9200573	289.2683145	7999.174899	8225.830448
39.48768783	4.776807576	3.832299426	293.15	293.15	293.15	293.15	293.1500004	293.1500959	293.1534922	293.0832126	303.8768048	10586.31632	10886.41125
10.93053511	14.22776197	6.306196736	293.15	293.15	293.15	293.1500001	293.1500339	293.1534302	293.5402155	311.7739358	15028.01596	19025.52596	19046.64458
12.71194847	14.12524899	6.257917983	293.15	293.15	293.15	293.15	293.1500763	293.14977	293.688734	324.6896172	13948.22792	18929.09561	18944.5934
8.187768288	13.97131402	9.976240691	293.15	293.15	293.1500006	293.1500156	293.1524926	293.4163834	320.6264479	4636.473133	4584.586032	4575.107552	4576.368473
6.561991983	15.26721572	6.881396987	293.15	293.15	293.15	293.1499995	293.150192	293.1456635	294.0926244	418.1317943	18564.44812	17499.85032	17499.34344
5.727076186	16.94677113	6.160775626	293.15	293.15	293.15	293.1499995	293.1500951	293.1483407	293.5986147	317.6506803	18479.22019	28454.92672	28456.38564
7.482191117	16.80261928	5.796312331	293.15	293.15	293.15	293.15	293.1500374	293.1504234	293.3489605	302.4154365	8141.452291	32052.27817	32078.65009
5.380701922	16.07830361	8.000149341	293.15	293.15	293.1500002	293.1499981	293.1507411	293.1073458	297.0203758	141.2242185	12456.14273	12546.26821	12550.17314
6.61565132	15.39496976	9.429834304	293.15	293.15	293.1500004	293.1500058	293.1511606	293.0384949	302.4044176	5884.837208	6643.475101	6655.988425	6657.857623
4.836829082	16.508518	9.872663935	293.15	293.15	293.1500014	293.1499517	293.158734	293.200249	344.0363921	6463.2235	6398.124124	6417.818678	6419.194789
18.90330327	9.300926485	4.020520389	293.15	293.15	293.15	293.15	293.1500011	293.1500762	293.156565	293.7294987	235.9262827	24119.83301	24320.71267
17.00692563	9.588100632	3.652274676	293.15	293.15	293.15	293.15	293.1500008	293.1500711	293.1551608	293.2521746	313.7270296	28205.33917	29811.49142
16.57958951	11.65209384	3.608378713	293.15	293.15	293.15	293.15	293.150001	293.1500885	293.1658394	292.7115918	320.8999701	34418.93708	36008.26959
17.09095253	10.00988175	2.848779076	293.15	293.15	293.15	293.15	293.1500002	293.1500125	293.1512169	293.1961193	296.2539514	13053.6895	36272.04551
22.96816382	6.99072335	6.386874762	293.15	293.15	293.15	293.1500002	293.1500251	293.1517724	293.5016889	287.4140579	6125.935259	7048.152343	7061.815024
20.85816942	8.566048642	5.661208316	293.15	293.15	293.15	293.15	293.1500087	293.1505909	293.1937633	296.2440022	1749.299896	11479.46999	11513.82343
19.89220701	8.395420528	9.25889838	293.15	293.15	293.1500001	293.150003	293.150648	293.1800569	293.1524991	2280.964145	2924.21206	2943.261528	2944.29776
19.98574061	8.447044719	7.417730601	293.15	293.15	293.15	293.1500005	293.1500678	293.1567674	293.3745567	294.3018828	5749.612883	5842.025678	5845.35249
21.27235614	9.009714393	6.681390472	293.15	293.15	293.15	293.1500002	293.1500287	293.1515211	293.3373097	304.2094993	8025.509107	8127.903007	8143.24131
22.74182469	7.796423726	3.902044274	293.15	293.15	293.15	293.15	293.1500007	293.1500644	293.1554554	293.0326213	314.3884575	20068.55027	20232.72413
22.09728518	7.727138803	8.163042489	293.15	293.15	293.15	293.1500008	293.1501451	293.1550223	294.1981788	237.4640036	3932.385128	3977.790915	3979.988247
17.8633959	9.651311494	6.313891939	293.15	293.15	293.15	293.1500001	293.1500113	293.1521432	293.1176125	305.3454316	8298.043379	10495.0664	10508.16147
16.39508114	11.94136805	5.243528577	293.15	293.15	293.15	293.1500002	293.1500092	293.1509736	293.3401725	283.3541665	21.9479817	21106.65495	21128.00138
17.58410445	10.68313188	4.899910468	293.15	293.15	293.15	293.15	293.1500035	293.1503013	293.1762863	295.5902071	179.2525159	20398.91834	20503.54156
19.89088262	10.1525605	5.364807412	293.15	293.15	293.15	293.1500001	293.1500034	293.1503633	293.1909975	295.4049378	323.7108767	15634.866	15701.49885
9.875661929	15.16470626	5.027818206	293.15	293.15	293.15	293.15	293.150025	293.1507287	293.4242875	300.8381651	-708.7592054	35094.52498	35131.49003
9.434776481	16.58709026	5.801115025	293.15	293.15	293.15	293.1500002	293.1500267	293.151132	293.5314257	309.0939225	7699.448244	30792.98156	30828.8223
10.07719575	14.67589031	3.598885009	293.15	293.15	293.15	293.15	293.1500033	293.1501857	293.1817505	293.5532703	165.2087858	29844.63662	31095.71331
11.62363338	14.55736415	3.524305236	293.15	293.15	293.15	293.15	293.150001	293.1500274	293.1596612	293.5462809	278.0136964	28337.90809	30349.03068
13.50980662	13.79862337	3.376898194	293.15	293.15	293.15	293.15	293.1500009	293.1500252	293.1566931	293.5596722	293.4426275	27003.01965	30860.57224
16.06292157	13.53056431	4.157988555	293.15	293.15	293.15	293.15	293.1500057	293.1500415	293.2013948	292.4434043	463.4461125	36482.90203	36417.06214
15.61391734	12.35946975	2.437909739	293.15	293.15	293.15	293.15	293.1500002	293.1500077	293.1520162	293.172763	301.4246757	1388.725249	24550.88376
15.48974829	13.81620699	3.443264785	293.15	293.15	293.15	293.15	293.1500008	293.1500105	293.1569338	293.2418963	300.8557053	28213.45723	31100.27575
4.284646332	16.22924998	11.77616662	293.15	293.15	293.1500142	293.1493683	293.2893016	288.5513912	938.3201362	3057.385001	3065.863048	3071.001986	3071.501268
4.239351803	16.92049094	14.06467875	293.15	293.1500001	293.1500947	293.1473596	294.2635759	258.7664223	1408.026843	1504.885172	1506.282679	1507.451891	1507.683092
5.710245786	15.48471009	11.52550698	293.15	293.15	293.1500051	293.150087	293.1561982	290.4947312	477.7163105	3050.19692	3087.477002	3091.00131	3091.674916
5.305305283	15.21239891	14.37083919	293.15	293.1500001	293.1500557	293.1479467	293.8930509	286.2525431	1103.462148	1161.382716	1162.572701	1163.036439	1163.246711
6.600413895	13.94279541	15.58742317	293.15	293.1500003	293.1501605	293.161161	292.522205	748.4688428	721.2123803	750.3964905	751.1204212	751.2354086	751.2944393
6.452412195	13.57368704	13.58000901	293.15	293.15	293.1500187	293.1510198	293.1989455	294.5170559	1214.665586	1265.319294	1268.392326	1268.817696	1269.063667
4.8066689	15.84085851	12.9936464	293.15	293.15	293.1500155	293.1492564	293.3209181	269.0972148	1878.485696	1919.61908	1918.304185	1919.034211	1919.197083
7.321882887	14.26329485	12.02047396	293.15	293.15	293.1500061	293.1502845	293.1465756	291.5957224	1251.94969	2234.991863	2260.084683	2260.856072	2261.218266
17.79105155	12.91180519	4.691653057	293.15	293.15	293.15	293.1500001	293.1500019	293.1502477	293.1919158	291.9452491	413.9568861	28933.82657	28982.5264
13.92910281	14.09217325	4.760986287	293.15	293.15	293.15	293.15	293.1500065	293.1504099	293.2004348	295.2407822	317.5937161	33405.34027	33495.59666
11.95660341	15.21443976	4.681522968	293.15	293.15	293.15	293.15	293.1500166	293.1498867	293.250365	300.5329582	183.4822904	37735.42259	37780.86298
3.942864784	18.08060559	7.8021272	293.15	293.15	293.1500007	293.1499705	293.1547464	293.0864969	305.9566677	-5.748784815	16784.40452	17164.06891	17173.31802
4.713645723	20.62762578	4.447414361	293.15	293.15	293.15	293.1499998	293.1500281	293.1496866	293.242424	292.5363076	1054.837797	21499.54487	21550.61661
4.719507465	18.62855137	5.97922454	293.15	293.15	293.15	293.1499983	293.1502594	293.1432659	294.083397	279.4770771	16582.5999	37094.99356	37087.15129
3.771690489	19.44804559	6.22371793	293.15	293.15	293.1500001	293.1499959	293.1505037	293.1472157	295.4993446	224.1582211	27219.01161	37472.19153	37472.08639
3.581185439	20.8461933	4.79736618	293.15	293.15	293.15	293.1499984	293.1501576	293.1459246	293.8195972	272.0699312	927.2499661	24572.75003	24606.209
4.334493867	17.5458516	8.79776901	293.15	293.15	293.1500013	293.1499488	293.1607658	292.8524449	326.9210031	2849.0184	10805.75238	10954.44356	10959.3389
4.290711673	20.6813296	6.147730346	293.15	293.15	293.15	293.149997	293.150352	293.1457748	294.095924	248.7351414	27751.54484	39592.07128	39552.92153
3.675473478	17.7859571	11.91446479	293.15	293.15	293.1500393	293.1487915	293.4311985	284.9825563	1459.6816	3508.093585	3464.284802	3471.903579	3472.863416
3.197820813	19.3942687	9.757146739	293.15	293.15	293.1500028	293.149879	293.1626956	293.5098965	356.3982388	10079.8378	9291.882416	9406.587071	9407.921916
44.95648292	3.996340716	8.310760328	293.15	293.15	293.1500001	293.1499871	293.1500447	293.1708388	294.5502121	245.5726912	1654.825688	1692.510077	1693.543287
44.2465986	3.704147605	7.751509413	293.15	293.15	293.1500002	293.1499776	293.1500012	293.2126356	294.4546037	233.8330289	1910.261932	2013.064166	2015.366624
47.03728995	3.293682173	7.541175481	293.15	293.15	293.1500001	293.1499918	293.1501427	293.1511944	293.1322914	268.8784335	1862.240343	1942.979821	1944.799249
47.25272593	3.82132897	4.935490152	293.15	293.15	293.15	293.1499999	293.1500021	293.1501079	293.1527353	293.0431039	319.6365477	5238.336849	5255.802567
48.36667258	2.913576578	5.696446679	293.15	293.15	293.15	293.1499994	293.1500236	293.1501867	293.1117028	296.877404	798.4218149	3458.884529	3474.63886
44.42279407	4.306220847	6.548400553	293.15	293.15	293.15	293.1499984	293.1500007	293.1548638	293.3319886	290.1946079	3066.197749	3263.300372	3277.620652
45.50293907	4.103258991	5.56155209	293.15	293.15	293.15	293.1499995	293.1500032	293.150785	293.1734904	289.8176548	651.9782051	4476.422366	4489.059207
46.27713039	5.06071778	4.780004306	293.15	293.15	293.15	293.1499999	293.1500004	293.1501217	293.1525919	293.0551211	315.1938361	6529.928509	6592.331834
47.62966986	3.920466499	6.089895266	293.15	293.15	293.15	293.1499997	293.150003	293.15053	293.1627886	297.949411	2057.61555	3418.691241	3424.584697
49.57522115	3.564785338	6.364773474	293.15	293.15	293.15	293.1499995	293.150009	293.1507101	293.1013786	294.2748631	2370.139671	2830.49296	2833.918595
49.79209851	2.880767452	7.046374199	293.15	293.15	293.15	293.1499971	293.1501051	293.1547831	292.7637655	319.819471	2035.774035	2061.12747	2062.451805
46.34432592	4.200863666	7.23000956	293.15	293.15	293.15	293.1499989	293.1500089	293.1512065	293.213889	283.0464563	2366.949246	2420.205332	2422.920657
48.31845476	3.505131993	7.475823214	293.15	293.15	293.15	293.1499983	293.1500087	293.1528377	293.1961562	299.1899166	1907.807771	1970.60711	1972.13235
24.01253204	4.062556694	21.25712383	293.15	293.150035	293.1847736	302.2988757	305.2442956	305.3822049	305.4582897	305.46901	305.4688266	305.470542	305.4718417
25.67155123	4.966587812	19.94502571	293.15	293.1500066	293.1545103	292.6039895	315.4051274	315.4280522	315.7218626	315.7815918	315.7823221	315.7854657	315.7873277
25.23492713	6.207285803	19.52470371	293.15	293.1500041	293.1518013	293.2449174	323.9779787	324.0678203	324.374182	324.4060222	324.4144306	324.4185267	324.4220738
13.56671213	12.13978837	11.35042283	293.15	293.15	293.1500009	293.1499536	293.1492323	292.6167375	321.3018925	2199.308242	2209.605059	2211.043523	2211.372364
6.23912923	18.81577731	4.469371268	293.15	293.15	293.15	293.1499999	293.1500127	293.1498705	293.2101947	297.1689817	790.6463148	27088.42475	27336.911
5.716069676	18.7074019	5.738151693	293.15	293.15	293.15	293.1499995	293.1500879	293.148775	293.5009706	292.8897958	8593.969724	38765.40728	38724.65638
5.492115203	20.0976067	5.216504696	293.15	293.15	293.15	293.1499998	293.1500392	293.1495368	293.2663174	297.5379754	1237.644002	31696.31096	31727.80567
4.499429174	19.41013698	7.70855004	293.15	293.15	293.1500003	293.1499842	293.1519625	293.1163552	299.9452346	304.5840363	20068.68565	20786.4063	20784.7506
5.162947795	18.24150016	8.647989801	293.15	293.15	293.1500002	293.1499938	293.1511316	293.1269186	300.1084307	1812.810388	12170.26282	12543.89697	12547.94759
5.464764383	18.52213431	7.247821402	293.15	293.15	293.1500001	293.149998	293.1503198	293.1420071	294.6460885	291.9585432	21961.5517	22347.3351	22349.13478
5.344678337	17.19985071	12.1825516	293.15	293.15	293.1500093	293.1497188	293.2097057	292.2068985	2038.031794	2915.533258	2934.831948	2937.425538	2937.962372
6.823237497	16.25713133	11.46349828	293.15	293.15	293.1500026	293.1500516	293.1588572	293.4760942	365.9818117	3364.036302	3420.041559	3422.161548	3422.937748
4.607438892	18.47497582	10.46241822	293.15	293.15	293.1500045	293.1498479	293.1910262	291.9843953	370.8957712	6389.870059	6385.213867	6423.05916	6423.995577
7.192135368	18.66489831	5.814771699	293.15	293.15	293.15	293.15	293.1500517	293.1501345	293.53665	316.3275974	10726.76315	38129.52263	38111.45564
8.781606328	16.0442256	7.248517116	293.15	293.15	293.15	293.1500002	293.1502419	293.1497624	295.8739173	376.1846232	16422.6999	16454.00099	16467.81547
7.344863295	15.95335895	8.394904393	293.15	293.15	293.1500001	293.149999	293.1509074	293.133268	294.7941661	564.5931079	10280.27666	10537.52148	10541.56713
13.82652821	8.964732419	16.79068335	293.15	293.1500006	293.1501437	293.155258	293.0738351	432.2577446	441.8476119	441.8123673	442.0012902	442.0292058	442.0467488
20.26181005	7.073412595	14.23646897	293.15	293.15	293.1500116	293.1517042	293.2332121	280.6246545	565.0259774	601.5236999	601.9346952	602.1916259	602.276505
19.06748278	7.788523431	16.14055811	293.15	293.1500001	293.1500305	293.1526853	293.7795054	450.1884293	450.9492912	452.0845082	452.2591756	452.282446	452.2905957
17.23504588	11.08107056	6.82520011	293.15	293.15	293.15	293.1500004	293.1500225	293.1543356	293.3807124	286.0467238	10416.84665	10243.08228	10248.66216
19.37063263	9.712763142	7.103110629	293.15	293.15	293.15	293.1500005	293.1500598	293.1546686	293.3795847	396.7682031	7709.321322	7657.221145	7666.594529
19.02793135	11.27778514	7.849106647	293.15	293.15	293.15	293.1500031	293.1500081	293.1636714	292.9038605	236.8500998	6916.437095	6922.702826	6930.985226
21.85058968	6.10262782	11.97137021	293.15	293.15	293.1500011	293.1500516	293.1549637	293.8292171	583.343618	944.0836806	955.9137464	956.8736125	957.0166529
22.8561771	7.076371244	10.50846741	293.15	293.15	293.1500002	293.1500062	293.1507132	293.2872987	308.4155586	1561.539922	1610.273702	1614.57102	1614.979533
24.32812853	7.052133061	12.05958182	293.15	293.15	293.1500012	293.1500335	293.146805	294.7808724	646.9777916	957.329646	986.9799929	988.5269815	988.6450809
15.68743409	9.695130338	16.96338289	293.15	293.1500009	293.1503349	293.1709468	285.9805887	431.5231413	440.4987167	441.8234166	441.9423247	441.9765095	442.0011237
16.56655701	9.04669148	15.12876052	293.15	293.1500001	293.1500206	293.1498319	292.9662117	465.9495645	576.2664645	577.1929817	577.5320247	577.623962	577.6586146
18.28337365	8.122091436	14.61531223	293.15	293.15	293.1500124	293.1501876	293.3891091	321.0225258	595.4721334	599.6667703	600.0673205	600.2091736	600.2657945
20.5494158	7.785900742	11.70325876	293.15	293.15	293.1500006	293.1500706	293.1604548	293.1305168	433.4944732	1211.542515	1213.6834	1215.152893	1215.3747
21.29689704	7.847106827	13.27650063	293.15	293.15	293.1500026	293.1500438	293.1749238	288.2573649	775.5128275	777.1717813	783.3372855	783.5591173	783.5487855
21.84418696	8.760072148	10.1022903	293.15	293.15	293.1500001	293.1500039	293.1514198	293.2230852	314.2733353	2208.135055	2216.921083	2222.835958	2223.4805
21.45023696	6.649061418	17.86511742	293.15	293.1500007	293.1502679	293.2502634	313.1880344	359.1169275	360.350467	360.6805235	360.7059525	360.7170455	360.7252529
23.1565411	6.972717236	13.62170176	293.15	293.15	293.1500057	293.1501663	293.1375212	295.1621524	656.388765	662.4675182	667.6046076	667.8493454	667.8905601
21.78593466	7.75702085	14.33053399	293.15	293.15	293.1500092	293.1497297	293.1528719	293.8961924	600.6686268	607.3502367	608.6198126	608.7145098	608.7466398
19.15710118	9.090164759	12.83356676	293.15	293.15	293.1500019	293.1500592	293.1898193	291.9456198	1021.929683	984.6639584	990.0106406	990.6817794	990.8328896
19.87765776	9.788545971	10.654203	293.15	293.15	293.1500002	293.1500143	293.1506767	293.3053648	296.0235672	1981.888989	2084.743237	2087.704626	2088.274775
12.94525214	14.93680634	7.52114741	293.15	293.15	293.15	293.15	293.1504491	293.1466213	295.8520312	284.2659226	12832.96366	12696.29512	12703.78668
16.85315626	13.41889172	6.289454944	293.15	293.15	293.15	293.1500008	293.1500409	293.1528655	293.8359182	252.9621103	13049.82738	16553.29247	16556.59616
14.60936333	14.15646707	6.743098461	293.15	293.15	293.15	293.1500003	293.1501622	293.1496557	294.7118597	275.4156339	15579.44729	15491.77294	15499.33273
15.53331525	14.8317096	5.558508998	293.15	293.15	293.15	293.1500001	293.1500416	293.1482811	293.3677467	292.8889124	2070.134131	26410.20694	26440.56901
18.54007937	10.47971033	9.273802914	293.15	293.15	293.1500001	293.1500095	293.1504281	293.3131349	286.05873	2927.764134	3715.296318	3725.970524	3727.253337
16.59155418	11.58879911	8.398630208	293.15	293.15	293.15	293.1500031	293.1501522	293.1848439	296.573353	275.3851967	5933.258049	5971.946424	5974.821027
15.85159544	10.67876313	10.05482518	293.15	293.15	293.1500002	293.1500104	293.1512804	293.4261071	284.6858067	2928.47142	2935.27284	2943.337221	2944.050523
9.177338671	15.07183369	8.838252377	293.15	293.15	293.1500002	293.1499983	293.1511935	293.1174112	311.4125279	2422.672578	7901.779483	7945.16775	7948.196988
10.93849745	15.46238067	8.453372118	293.15	293.15	293.1500001	293.1500008	293.1505828	293.1718723	304.2304139	443.7172715	9568.585857	9544.352069	9548.666967
14.75270337	13.90312723	8.532629731	293.15	293.15	293.1500001	293.1500029	293.1520858	293.1106867	311.7872546	658.3819373	7460.831989	7509.41968	7511.691857
16.30912284	13.28274888	8.359553813	293.15	293.15	293.1500001	293.1500046	293.1503539	293.167175	297.6092595	138.3866484	7345.479874	7379.203917	7381.211901
17.5381576	10.2015436	11.45685938	293.15	293.15	293.1500007	293.1500537	293.1475143	294.1515419	312.2696281	1665.72818	1695.349823	1698.243149	1698.609583
16.16518252	11.26071551	11.70609488	293.15	293.15	293.1500011	293.1500811	293.1641917	294.9728576	524.075009	1718.659186	1755.274575	1757.868702	1758.07591
12.70052974	14.37109525	9.062757766	293.15	293.15	293.1500002	293.1500001	293.1510789	293.2851268	294.807839	3828.819897	6552.760822	6572.830009	6574.571038
13.52496616	13.61511549	10.11026623	293.15	293.15	293.1500004	293.1500048	293.1537468	293.5787798	310.7638775	4130.211497	4044.736736	4049.574712	4050.615733
10.32007589	12.39265732	11.97141076	293.15	293.15	293.1500021	293.1500427	293.1636782	294.4541017	952.2008204	1861.541571	1872.05119	1872.805579	1873.09884
8.858598228	13.13240835	12.83188942	293.15	293.15	293.1500063	293.1502943	293.1485217	299.2746719	1608.377259	1516.524057	1527.920212	1528.521112	1528.873049
11.95712637	13.07500483	11.58584538	293.15	293.15	293.1500016	293.1499229	293.1455879	295.4693366	466.3972433	2236.407065	2273.034065	2274.567479	2275.036277
13.1544497	11.14816486	13.20706771	293.15	293.15	293.1500057	293.1494738	293.1906855	295.5377482	1091.498974	1103.770362	1106.869694	1107.258559	1107.380477
14.72286817	10.26349324	14.88948062	293.15	293.1500001	293.1500269	293.152485	293.0204993	414.2088667	657.9934086	661.4727005	662.1093723	662.2524479	662.344082
12.88610315	10.12230092	15.52803766	293.15	293.1500004	293.1500849	293.1579751	292.967998	568.2874656	575.2240873	577.9781991	578.451826	578.5473144	578.6098507
10.86233377	12.08814655	14.04171189	293.15	293.1500001	293.1500122	293.149779	293.2298554	262.1289157	902.1120115	952.4616579	957.2886134	957.6296676	957.7844692
11.47651821	11.56000012	16.43790607	293.15	293.1500004	293.1500753	293.1471675	294.2325538	525.6616209	528.028949	530.7649673	531.0917461	531.1537275	531.2025407
13.0981588	11.70066739	14.87482668	293.15	293.1500001	293.1500157	293.1487362	293.5294802	433.2182292	716.2261608	740.2449888	740.8844895	740.9654661	740.9818268
15.24411453	12.82009074	10.4738167	293.15	293.15	293.1500005	293.1500115	293.1545721	293.009826	315.2002774	3083.73363	3201.397892	3206.451104	3207.225878
14.58750077	12.44347098	12.66231902	293.15	293.15	293.1500052	293.1500478	293.1963853	303.6328577	1461.244727	1454.551064	1457.293062	1458.003071	1458.204877
15.75244182	10.50844594	13.56346637	293.15	293.15	293.1500075	293.150601	293.1371466	301.0152316	893.742422	929.6951738	932.4766891	932.903857	933.0055335
18.10735117	9.812081508	13.79492859	293.15	293.15	293.1500065	293.1506531	293.0962984	286.3029364	775.2886574	815.6353367	818.4913788	819.1795604	819.2442469
2.606062287	15.29281949	25.89943609	293.15	293.1883726	301.6164388	301.9129725	301.917151	301.9367572	301.9358458	301.937954	301.938755	301.9396556	301.9405967
18.35213149	6.500170483	19.61261513	293.15	293.1500069	293.1526601	293.3142844	325.2121877	327.2163961	327.3489028	327.3913934	327.3993353	327.4048614	327.4098846
15.11379212	7.587208309	20.46002488	293.15	293.1500204	293.1582427	293.5939217	321.7224053	321.7352124	321.8123106	321.8316906	321.8391548	321.8448451	321.8503434
16.68301806	6.456217239	21.1633366	293.15	293.150029	293.1560279	304.936138	311.2773989	311.7762326	311.7762994	311.7875448	311.7901746	311.7925214	311.7948123
18.76189715	6.838587686	21.11068145	293.15	293.1500415	293.1711076	304.5300667	312.3638151	312.5749161	312.617688	312.6231981	312.6261076	312.6286001	312.6311067
18.06558889	6.729300695	22.94551619	293.15	293.1501506	293.1274683	302.2534641	302.3961667	302.4519031	302.4599826	302.4619379	302.4629747	302.463942	302.4649339
16.04455302	7.183891137	22.85545889	293.15	293.1502328	293.1376207	302.9298067	303.5244061	303.5450198	303.5538729	303.5568703	303.5592424	303.5615216	303.5638
20.40365903	7.666134877	17.18381147	293.15	293.1500005	293.1501679	293.1567026	292.604057	387.5397013	393.4872038	394.8371083	394.8914784	394.9242027	394.9471918
20.31073551	7.40786009	18.92528794	293.15	293.1500025	293.1504788	293.2021439	341.4273446	341.8615581	342.2487088	342.2837426	342.298058	342.3032968	342.3080114
8.239393461	15.67020516	10.69041204	293.15	293.15	293.1500015	293.1500325	293.165819	292.1638792	286.5904068	4150.260539	4233.52112	4236.311644	4237.276765
10.59162059	15.11465255	10.44633413	293.15	293.15	293.1500007	293.1500446	293.1532239	292.7135542	327.5390453	4131.6827	4301.301833	4307.959525	4308.970113
9.553284576	14.16905438	11.68245895	293.15	293.15	293.150003	293.1501582	293.1723679	295.5839127	598.5366076	2456.264156	2496.343709	2495.982432	2496.419922
4.14685068	13.92885822	17.47731632	293.15	293.1500021	293.1515005	293.004751	299.4879475	504.0632017	506.2345698	509.2733197	509.1686002	509.2473556	509.2916481
5.142571329	14.71092908	16.5784656	293.15	293.1500007	293.1504102	293.1631272	293.631627	612.4999747	626.49288	631.997901	632.0671468	632.1325626	632.1567767
3.959899627	14.40532524	19.05538194	293.15	293.1500094	293.1557623	293.267553	412.7110353	415.3006694	413.8405833	414.8684522	414.8027681	414.7917533	414.7768349
3.58142698	17.07736736	15.96750258	293.15	293.1500018	293.1521882	293.127972	304.7006788	906.0269716	840.3324855	872.0871262	871.5027093	871.702553	871.7592667
4.147347548	15.43690552	15.88119201	293.15	293.1500006	293.1504235	293.1271822	298.0549826	823.0798297	752.5000117	784.6908495	784.3770018	784.5890883	784.6441268
3.314875892	15.25756269	18.05608428	293.15	293.1500065	293.1575615	292.6197071	398.3994007	501.8443083	488.755069	495.5314101	495.2456153	495.3089654	495.3333568
3.330213751	15.33966534	22.39882135	293.15	293.1502834	293.521941	327.9050992	326.964684	329.3788785	329.0851875	329.258424	329.2547611	329.257955	329.2604173
4.859160611	16.87446194	16.0506243	293.15	293.1500008	293.1502421	293.092783	298.194397	853.202725	831.7708265	836.3538376	836.1225848	836.2808347	836.353477
3.237175323	18.84810442	13.9929418	293.15	293.1500002	293.1501421	293.1419215	293.9128045	258.1565755	1746.963191	1880.380526	1871.336461	1872.718353	1872.973291
5.016544433	13.92705109	22.29049651	293.15	293.1503272	293.4337921	323.3549337	324.5480845	324.5762392	324.5584701	324.5885345	324.5913509	324.5945858	324.5978588
3.702883345	15.90232421	20.35142971	293.15	293.1500287	293.1689309	292.9925677	376.8276536	379.802316	379.6821591	379.9860454	379.9963974	380.0151285	380.0320917
3.068601893	16.63967615	20.33224507	293.15	293.1500493	293.2138704	291.269322	377.1848517	390.6552096	388.5043848	389.6672306	389.6139515	389.5986037	389.5808755
4.835005918	15.10581636	20.4999972	293.15	293.1500272	293.1621575	295.9870354	367.1852495	367.316838	367.0376185	367.1943599	367.1991191	367.2053089	367.2112035
4.002169332	15.81730788	21.92260996	293.15	293.150207	293.2413059	338.199288	338.5941861	338.801874	338.7933588	338.8300726	338.8350406	338.8417645	338.848407
5.416229862	14.39514501	25.33447553	293.15	293.1667592	302.7292093	302.8702268	302.949721	302.9541045	302.9544791	302.9555467	302.9562245	302.9570051	302.9578839
5.180833991	15.43292528	24.30095032	293.15	293.1522415	305.9343035	309.8740939	309.934463	309.949887	309.9516579	309.9553081	309.9574428	309.9597026	309.9620605
9.989937584	10.18513246	26.00266935	293.15	293.1727237	297.5439491	297.5832518	297.58175	297.5830786	297.5837519	297.5843352	297.5849147	297.5855142	297.5861372
6.410313834	14.69759924	17.32295951	293.15	293.1500016	293.1509022	293.2055165	290.6749709	545.5373689	539.9637545	543.0653704	543.1931609	543.2125814	543.2240494
8.56362698	12.19368777	17.39459495	293.15	293.1500019	293.15041	293.1587801	293.8386367	468.6491637	470.4242812	470.948779	471.0344401	471.060331	471.0846638
7.740371378	13.8423681	14.24783466	293.15	293.1500001	293.1500329	293.1513046	293.2183583	275.7855155	1037.729698	1056.975973	1061.534734	1061.729304	1061.833368
9.357261731	13.89391165	14.82431089	293.15	293.1500001	293.1500345	293.1512887	293.8803145	447.7803819	885.8354717	899.9649231	901.8736517	902.043823	902.1819507
8.280225786	13.67759	16.43346108	293.15	293.1500004	293.1501188	293.1616167	294.7187826	594.6566794	604.0395035	605.874244	606.2779182	606.3292942	606.3706806
10.19781146	13.21792579	16.6640502	293.15	293.1500009	293.150145	293.1614429	292.4991925	545.8590583	558.8155295	560.7461346	561.055925	561.1040977	561.1427273
11.02719824	10.22440144	19.99407702	293.15	293.1500123	293.1572131	292.5824149	340.9013328	341.9818252	342.0802285	342.114131	342.1309546	342.1426269	342.1540509
8.776337866	11.02781933	22.87336199	293.15	293.1506713	292.9143933	309.7092658	310.3704488	310.4068273	310.4152133	310.4208185	310.425392	310.4298144	310.4342158
6.805595174	12.97296062	22.63686691	293.15	293.1507003	293.252801	316.0343285	317.2958018	317.3623728	317.3719968	317.3810772	317.3843057	317.3873871	317.3905536
7.929057337	11.77802039	21.85599913	293.15	293.1502074	293.0989782	320.9332536	321.3330764	321.6350813	321.6501422	321.6587911	321.6613374	321.6635466	321.665962
5.026513044	15.78017188	18.8012454	293.15	293.1500051	293.1528604	292.9235658	457.1412112	452.3205474	450.8988251	451.610677	451.6164323	451.6286821	451.6374851
7.788380237	12.35777659	19.39727484	293.15	293.1500107	293.1521332	293.0109615	372.1828242	374.5906369	374.8597437	374.9679761	374.9941441	375.0093155	375.0240356
9.901061257	12.68238175	18.73093294	293.15	293.1500046	293.1505601	293.2932243	408.2483583	402.0074842	402.8087359	403.0142419	403.0569248	403.0777079	403.0975171
7.637285335	14.02972393	18.40141691	293.15	293.1500045	293.1515837	293.2729438	421.9991366	441.4073727	441.6410807	442.101627	442.1651024	442.198565	442.2304584
7.636735248	12.76816083	20.74571476	293.15	293.1500586	293.1476092	303.3246172	342.5452434	343.203975	343.2466181	343.2770643	343.2848973	343.2913351	343.2979317
6.537733321	14.1992445	20.67318273	293.15	293.1500729	293.197325	301.9823452	354.4940025	354.6752762	354.6270692	354.7198209	354.7316755	354.7409898	354.7503003
6.187305593	15.75812601	19.2884328	293.15	293.1500131	293.1571002	293.9015589	419.4683325	423.1463368	422.3814304	422.703919	422.7322836	422.7448264	422.7565742
6.114484247	15.41686641	22.78671223	293.15	293.1503426	293.2814619	322.3964023	323.7507593	323.7885253	323.7895433	323.801318	323.8068058	323.8123097	323.8178522
13.10637567	10.72272831	17.57557914	293.15	293.1500032	293.150637	293.3231673	302.3640497	424.4570595	427.4219549	427.8598918	427.9148277	427.9339229	427.9505131
10.56655135	10.736637	24.7553112	293.15	293.1564408	301.0451429	300.9091606	300.9199146	300.9274355	300.9299752	300.9317641	300.9333916	300.9349992	300.936619
9.584494836	12.37001008	20.68568511	293.15	293.1500549	293.1655734	300.4173592	341.2769634	341.5103007	341.557489	341.5820659	341.5905591	341.5973264	341.6041761
13.31104487	8.348806748	21.83714624	293.15	293.1501197	293.2235758	312.2298249	311.3994166	311.5496736	311.5678513	311.5744504	311.5776046	311.5801301	311.5826915
12.70611374	8.18823663	20.16302691	293.15	293.1500208	293.1747008	292.2081034	328.2965775	328.4653191	328.5468056	328.5752369	328.5837128	328.5886728	328.5935286
12.66197861	9.97792811	19.43371674	293.15	293.1500162	293.1503583	293.506488	350.2236624	351.424876	351.8889556	351.9598767	351.9758667	351.9834368	351.9907313
11.85049404	11.64941526	18.75560186	293.15	293.1500119	293.1506839	293.6338586	392.2506873	387.0242025	387.8657526	388.023494	388.0544101	388.0692774	388.0834736
11.7098158	13.33741349	17.41044821	293.15	293.150002	293.1504718	293.1827219	292.7462065	491.3293206	490.6477077	492.1367617	492.2826002	492.3147529	492.3417732
10.71712138	10.56630709	23.03072555	293.15	293.1506228	293.1012844	308.1655809	308.2922832	308.3210758	308.3281885	308.3309266	308.3327086	308.3343721	308.3361194
11.93493984	10.05391642	21.75376171	293.15	293.1501046	293.2144644	317.6258648	316.5790195	316.714192	316.7548059	316.7621201	316.7653623	316.7678378	316.7703866
11.6391374	11.48967336	20.82340744	293.15	293.1500768	293.1372744	303.7991843	333.7996731	333.7358088	333.8448439	333.8683941	333.8744787	333.8785355	333.8827314
10.46861219	11.87828583	22.3057011	293.15	293.1501924	293.2141948	316.0954182	316.818855	316.8918335	316.9065174	316.913241	316.9173908	316.9212714	316.9252015
13.12027759	9.943047753	23.01817536	293.15	293.1505733	293.2275871	306.9624391	307.0364399	307.0465493	307.0558231	307.0592367	307.0617982	307.0642279	307.0666629
12.05945837	11.28417209	24.13684774	293.15	293.1517836	299.366443	303.7453841	303.6674874	303.684289	303.6864248	303.6878343	303.6887137	303.6895955	303.6905432
4.080521457	15.72007213	23.43861324	293.15	293.1514264	293.8406909	317.183364	317.643812	317.8034293	317.7929182	317.805595	317.8074463	317.8097359	317.8121122
3.110719042	18.03470546	22.41835398	293.15	293.1507532	293.6037991	340.4222045	340.4163858	342.4484729	342.3812649	342.4590328	342.44949	342.4449853	342.4412798
2.396939807	16.67354167	24.37767	293.15	293.1528323	309.2917262	312.0561755	312.0164029	312.2624499	312.2400605	312.257217	312.2586469	312.2606088	312.2625085
3.84519862	17.09775572	24.94319117	293.15	293.1588224	308.7996646	308.9853757	309.0417815	309.0713231	309.0721029	309.0759812	309.0782087	309.08055	309.0829443
6.645257513	12.09877867	24.54919031	293.15	293.1586333	302.6635424	303.270102	303.2829501	303.2908229	303.2925694	303.2947602	303.296507	303.2982827	303.3000876
8.388174404	12.74380281	23.44639447	293.15	293.1520598	293.7699251	309.5195055	310.0593864	310.0692355	310.071562	310.0743381	310.0756922	310.0770616	310.0785375
6.508109398	14.07286721	23.930333	293.15	293.1523301	299.1365284	308.9380414	309.6215037	309.633941	309.6350464	309.6384963	309.6397959	309.6411659	309.6426622
7.856542626	11.56035565	25.84144947	293.15	293.1612981	298.7658371	298.7801651	298.7845769	298.7862876	298.787151	298.7880074	298.7888551	298.7897299	298.7906324
9.565798791	12.42656835	24.31565677	293.15	293.1574252	301.9759146	304.4780504	304.5701245	304.5784308	304.581189	304.583196	304.5847643	304.586332	304.5879473
8.187392338	12.47097344	24.8863249	293.15	293.1579809	302.1657074	302.2790729	302.3438441	302.3481739	302.3496061	302.3510096	302.3522608	302.3535532	302.3548941
3.81735104	15.96898627	26.20510375	293.15	293.2433247	301.4180212	301.5256859	301.534974	301.5464934	301.546189	301.5474961	301.5481988	301.5490202	301.5499275
3.254482756	16.68245985	26.72882016	293.15	294.4615767	300.5094161	300.5666759	300.5698185	300.5735449	300.5741896	300.5752754	300.5762436	300.5772739	300.5783558
32.16405414	6.34033145	4.250348043	293.15	293.15	293.15	293.15	293.1500001	293.1501332	293.1511851	293.4206662	297.9171798	12708.46414	12940.7271
31.41615516	6.037118253	3.242591145	293.15	293.15	293.15	293.15	293.15	293.1500562	293.1499939	293.27536	308.6091307	13365.08689	18879.42739
34.2799693	5.947362853	3.071236451	293.15	293.15	293.15	293.15	293.1500001	293.1500529	293.1515343	293.2027232	292.7463057	10054.52617	18982.64961
24.29756226	7.662611726	2.906249064	293.15	293.15	293.15	293.15	293.1500002	293.1500141	293.1522793	293.2505332	288.2596704	10511.55983	29205.91985
8.072820023	17.91001687	3.625530111	293.15	293.15	293.15	293.15	293.150003	293.1500492	293.1744166	294.5188828	410.743363	20944.84521	21717.60923
9.868333246	16.4815276	4.016249482	293.15	293.15	293.15	293.15	293.1500049	293.1501919	293.1917139	295.6025283	80.90241506	29422.46145	29560.62495
8.811373399	16.31182888	3.079441949	293.15	293.15	293.15	293.15	293.1500018	293.150042	293.166421	293.8414592	242.7604141	13627.89182	21213.94456
14.37040777	14.37356027	2.609454799	293.15	293.15	293.15	293.15	293.1500003	293.1500023	293.1522271	293.2636442	309.5041855	4161.174668	21314.63767
12.18473523	15.24890079	2.743018491	293.15	293.15	293.15	293.15	293.1500004	293.1500049	293.1531168	293.2700343	294.0789099	6388.864953	20705.72575
9.874801939	16.68088897	2.780516459	293.15	293.15	293.15	293.15	293.1500008	293.1500221	293.1562096	293.3845146	268.7931168	6096.876196	18044.46849
8.762745734	18.46467924	4.971994237	293.15	293.15	293.15	293.15	293.1500155	293.1504468	293.2201624	300.3022633	436.6891476	34243.37455	34285.41859
5.715455298	20.93503519	3.804426028	293.15	293.15	293.15	293.1499999	293.1500127	293.1498951	293.1891046	294.8789757	451.1700488	16226.24601	16441.55808
4.77578365	20.84423578	3.372010828	293.15	293.15	293.15	293.1499999	293.1500078	293.1498681	293.1819364	292.6628186	348.6315493	12513.11961	14136.8137
4.066581806	22.31305466	3.909413674	293.15	293.15	293.15	293.1499998	293.1500211	293.1494098	293.2359478	291.2919565	391.7092238	14667.87994	14696.32908
4.818993657	22.88118215	4.211633605	293.15	293.15	293.15	293.1499997	293.150038	293.1492719	293.3008502	290.1040317	537.0836545	15342.45833	15419.7321
5.955674193	19.43875078	3.070737699	293.15	293.15	293.15	293.15	293.1500021	293.149975	293.1582916	293.3883539	314.2623754	9579.385556	14878.57463
7.55101437	18.07074878	2.627003645	293.15	293.15	293.15	293.15	293.1500011	293.1500056	293.1552067	293.4331295	305.6638542	2931.336964	14606.91523
7.091143959	19.99579389	3.45336635	293.15	293.15	293.15	293.15	293.1500029	293.1499963	293.1595965	293.9759494	364.1009041	14527.37917	16008.85119
7.2938138	20.04464861	4.613028062	293.15	293.15	293.15	293.15	293.1500123	293.1500752	293.1975099	297.4988614	641.353744	24872.00109	24913.89461
21.5633213	9.549578064	3.939799902	293.15	293.15	293.15	293.15	293.1500013	293.1500592	293.164733	293.3310105	251.8969402	24845.1094	24945.49855
21.23578127	11.02329854	5.244601349	293.15	293.15	293.15	293.1500001	293.150003	293.1505713	293.1683799	296.3279984	134.7244813	17655.72929	17826.75178
20.01016633	10.03162112	2.861851705	293.15	293.15	293.15	293.15	293.1500002	293.1500181	293.1520497	293.2168088	289.7076783	13190.56002	35271.24977
27.13070424	7.735442619	3.071569387	293.15	293.15	293.15	293.15	293.1500003	293.1500179	293.1524086	293.391046	307.9408742	14652.26441	26521.00581
22.86339661	9.98302926	2.495578904	293.15	293.15	293.15	293.15	293.1500002	293.1500046	293.1524278	293.1990545	286.7634211	2096.758964	31292.75014
52.57362725	4.489329614	3.286620524	293.15	293.15	293.15	293.15	293.1500001	293.1500086	293.1495928	293.1835752	293.7938657	6851.660951	9202.184499
54.13751007	2.971712149	3.030390235	293.15	293.15	293.15	293.15	293.1500001	293.1500079	293.1492997	293.1820643	294.2434884	4093.630868	8168.190715
51.26097417	3.637565407	3.685587327	293.15	293.15	293.15	293.15	293.1500002	293.150016	293.1491017	293.2249364	294.3949259	7166.282973	7388.895903
48.54846968	4.447441769	4.016187536	293.15	293.15	293.15	293.15	293.1500007	293.1500237	293.1489452	293.3324583	303.9537009	7652.144028	7738.18748
49.89149813	4.582793153	3.245908729	293.15	293.15	293.15	293.15	293.1500001	293.1500078	293.1496975	293.1719213	294.5998121	7214.324165	10247.84431
47.10666073	4.431122806	3.025627315	293.15	293.15	293.15	293.15	293.1500002	293.1500178	293.1502982	293.1288725	296.4078252	5722.618593	11928.05783
49.75548201	4.177102787	5.304177208	293.15	293.15	293.15	293.1499999	293.1500016	293.1500849	293.1421683	293.7874168	359.042232	4432.681066	4451.221031
51.09550989	4.550607808	4.249968415	293.15	293.15	293.15	293.15	293.1500005	293.1500431	293.1468838	293.305674	288.8805752	6604.659803	6655.413162
55.16137788	3.685922322	2.710738589	293.15	293.15	293.15	293.15	293.1500001	293.1500074	293.149741	293.1787445	294.9946625	1859.871491	9690.588955
57.00434594	2.467887662	2.434831972	293.15	293.15	293.15	293.15	293.1500001	293.1500044	293.149876	293.1816149	295.4565572	461.4410348	8704.432154
51.7525564	3.567373407	5.949043404	293.15	293.15	293.15	293.1499998	293.150007	293.1503153	293.118591	296.1210414	1401.858034	3095.753069	3101.857222
52.53758265	3.009626677	7.076632033	293.15	293.15	293.15	293.1499976	293.1500441	293.1593405	292.1595356	324.3354183	1925.982352	1922.774731	1924.542997
50.87709062	3.731959383	7.494448906	293.15	293.15	293.15	293.1499991	293.1500267	293.1511071	293.0773025	300.646536	1830.275028	1879.323585	1880.33662
53.84979502	3.748551943	4.933441693	293.15	293.15	293.15	293.1499999	293.1500014	293.1500629	293.145515	292.8167009	300.8945207	4310.229504	4323.146203
53.57360787	4.313644511	4.015678139	293.15	293.15	293.15	293.15	293.1500004	293.15003	293.1474543	293.2437242	295.9803476	6485.60855	6576.833136
52.34137289	4.751324073	5.451033541	293.15	293.15	293.15	293.1499999	293.1500016	293.1501159	293.1422769	293.0911477	434.5268859	4163.11768	4172.103826
32.8597149	4.054512952	6.656685186	293.15	293.15	293.15	293.1499972	293.1499782	293.1574605	293.5411342	307.8536742	3945.592676	3916.369339	3920.732275
31.55137496	3.741625155	8.669440154	293.15	293.15	293.1500003	293.1499552	293.1495109	293.2717564	294.0561848	542.712714	1867.895861	1893.903576	1894.615763
32.80518897	3.006463984	7.599864122	293.15	293.15	293.1500002	293.1499713	293.1499859	293.2164051	297.2216561	284.2747636	2417.595405	2483.635897	2486.25298
31.39987414	2.928260665	9.959009747	293.15	293.15	293.1500007	293.1499192	293.1488356	293.3730058	304.1907393	1239.762984	1158.771183	1165.816299	1166.175828
34.62674333	3.662428821	6.666876713	293.15	293.15	293.15	293.1499959	293.150018	293.1598094	293.4832161	293.3668971	3611.610107	3604.209544	3618.942379
31.67567277	4.564720538	7.589248723	293.15	293.15	293.15	293.1499961	293.1499182	293.1626307	293.0859128	338.3644813	2990.030282	3006.874634	3008.788421
35.68094251	2.900402608	7.5868468	293.15	293.15	293.1500002	293.149965	293.1506443	293.2269945	298.0247439	278.2618119	2293.217227	2340.748726	2345.230845
37.18432542	5.14986213	5.169114469	293.15	293.15	293.15	293.1499997	293.1500016	293.1508376	293.1868725	292.987772	169.6164466	7078.093131	7135.527139
36.44792284	3.935455835	6.663063133	293.15	293.15	293.15	293.1499971	293.15001	293.1576266	293.4782167	300.2427041	3591.135748	3601.097223	3603.133808
25.79007515	5.597101126	14.43372267	293.15	293.15	293.1500163	293.1508769	293.3296709	295.1884268	513.1502315	512.3748303	514.0994434	514.2196774	514.2383563
27.54758804	4.554482118	14.40927719	293.15	293.15	293.1500276	293.149745	293.1281512	293.4864499	469.0987302	484.4761141	484.9934017	485.1733289	485.2275386
28.76454121	4.176438804	16.16844965	293.15	293.1500001	293.1501318	293.1511459	292.8501775	382.2913156	381.8706375	382.0286137	382.0692544	382.1184849	382.1390973
29.82231441	3.906099097	14.88709915	293.15	293.15	293.1500366	293.1479246	293.1633383	339.2185493	430.4397198	434.0557377	433.9101567	434.0494771	434.0405024
30.65690762	3.784288777	11.23590406	293.15	293.15	293.1500021	293.1497443	293.1440926	294.2244032	270.1149263	863.3387602	877.7816329	881.3307113	881.4558021
32.84181082	2.882506971	12.35697243	293.15	293.15	293.1500073	293.1489656	293.1495859	295.1730148	554.9404718	606.566688	619.5258064	621.9339162	622.1382756
29.41977017	4.484947831	12.86932603	293.15	293.15	293.1500042	293.1499696	293.1426954	293.6040474	650.9297966	631.3899038	632.6892214	633.017988	633.0929628
29.54288335	4.624480097	10.53723991	293.15	293.15	293.1500006	293.1499811	293.14822	293.2783754	289.7852033	1123.266261	1163.753717	1168.831402	1169.08352
28.03651319	5.134549356	11.52818175	293.15	293.15	293.1500015	293.149995	293.1483233	293.5399483	328.3144192	923.0466207	936.0515504	937.4086225	937.5906671
26.14064457	6.042063236	10.73646439	293.15	293.15	293.1500006	293.1500172	293.1513825	293.1087136	294.7212622	1241.336856	1305.207937	1309.400749	1309.756014
26.45663741	6.403737216	12.69906121	293.15	293.15	293.150003	293.1501729	293.1561761	294.6240607	790.6900413	763.9124932	774.746783	775.5166603	775.6257497
42.74115689	4.627224991	5.826781521	293.15	293.15	293.15	293.1499997	293.1499995	293.1512587	293.1987629	293.3413112	1447.294036	4615.264824	4617.282394
41.9877482	3.965971467	6.849486677	293.15	293.15	293.15	293.1499978	293.1500042	293.1621305	293.4813817	287.3776229	3034.500824	2994.537518	2999.714233
41.45845031	3.40746734	7.572783309	293.15	293.15	293.1500002	293.1499841	293.1501755	293.1945106	294.6285836	256.9892326	2142.204911	2207.598453	2209.13018
38.58457615	3.872399495	6.757746189	293.15	293.15	293.15	293.149994	293.1501057	293.1644269	293.8288405	288.3273	3273.893979	3302.455336	3304.665115
38.58588274	3.121314593	7.590154027	293.15	293.15	293.1500002	293.1499761	293.150383	293.2099303	294.4362156	263.6309796	2198.108867	2262.20819	2263.63496
39.9375956	5.011528509	4.763963735	293.15	293.15	293.15	293.1499998	293.1500025	293.150454	293.1696852	293.219712	347.8065024	7664.951642	7716.269611
40.54888113	4.526933943	5.989768635	293.15	293.15	293.15	293.1499992	293.1500119	293.1524736	293.2113952	290.736463	2133.51547	4512.757409	4522.521007
38.53210393	5.009603059	6.250323008	293.15	293.15	293.15	293.1499991	293.1500104	293.1525816	293.2884665	298.6548171	3374.452709	4523.26389	4532.242403
40.16827095	4.17720122	7.44132625	293.15	293.15	293.1500001	293.1499942	293.1500914	293.166628	293.7530211	287.1234082	2530.385346	2582.102604	2584.243933
40.44016152	5.131264105	7.084673106	293.15	293.15	293.15	293.149999	293.1500123	293.1550735	293.2525045	295.2779859	3202.862024	3234.259951	3238.277766
4.618464641	16.71613832	26.05019011	293.15	293.1134363	302.7302495	302.8775098	302.8882684	302.8945991	302.8951653	302.8964207	302.8974385	302.8985611	302.899771
4.158347808	15.2977234	27.28040466	293.15	296.8582499	298.138046	298.1815705	298.1852354	298.1871323	298.1874732	298.1880642	298.1885989	298.1891851	298.1898156
22.44909742	6.811782845	15.75190677	293.15	293.1500001	293.1500469	293.1557773	293.0701338	457.5995937	450.6866717	451.0638571	451.5396333	451.5949208	451.6217917
24.94148758	7.201161572	14.25947961	293.15	293.15	293.1500161	293.1511879	293.0827497	283.7259829	584.5833434	580.1231705	584.1175391	584.3710498	584.3987708
23.36770278	6.544648247	17.30609058	293.15	293.1500004	293.1502062	293.1716562	292.5588296	372.8954808	374.3355422	374.3881223	374.5113012	374.5214291	374.5246763
21.69720727	5.491860113	21.28739687	293.15	293.1500345	293.1549415	304.3935422	307.7949818	308.0388091	308.095607	308.1041041	308.1071104	308.1096322	308.1120376
22.64143188	7.048225533	19.37227362	293.15	293.1500041	293.1536841	293.4671995	330.2297017	331.1096612	331.2391101	331.2839103	331.2979753	331.3051966	331.3117383
20.6993887	7.171127652	20.53306141	293.15	293.1500132	293.1513424	294.6418051	317.4912065	318.0383605	318.108056	318.121711	318.1263019	318.1296444	318.1328918
23.70996386	5.819040037	20.80819832	293.15	293.1500188	293.1664834	297.5175436	310.8420611	311.3153769	311.4179518	311.4261298	311.4294648	311.4317971	311.433921
22.51659526	6.098866485	22.36299628	293.15	293.1500842	293.2146658	303.3512426	303.4050936	303.4435764	303.4566839	303.4571569	303.4568464	303.4565824	303.4564945
14.53938989	10.75986471	18.70560997	293.15	293.1500064	293.1518412	293.4188658	381.6734951	375.6728354	378.2513517	378.4398784	378.4727376	378.4854895	378.4966701
14.98079719	9.226902258	19.63038835	293.15	293.1500076	293.1515265	293.0569699	340.1575088	341.7880187	341.8923313	341.9310662	341.9456477	341.9547027	341.9634739
18.04583245	9.433654072	16.53703099	293.15	293.1500005	293.1501288	293.1344457	292.1475801	453.7035075	460.4083663	460.1143636	460.2578054	460.3112355	460.3548052
18.43420089	8.244795164	18.17212683	293.15	293.1500014	293.1504053	293.1294669	341.7162906	367.2405892	367.9842421	368.093532	368.1249865	368.1401962	368.1537626
16.75059918	9.22120086	18.73806852	293.15	293.1500026	293.1506935	293.2894197	365.5061344	359.0077434	361.7089517	361.7798068	361.7983316	361.8007753	361.8024621
17.07685302	8.288042357	20.09852044	293.15	293.1500156	293.1500848	292.9376144	328.0242755	328.3599021	328.471463	328.4912142	328.4998871	328.5072097	328.51432
15.83918373	9.634646284	20.93983793	293.15	293.1500389	293.1653502	304.8007693	322.803942	323.1024896	323.1981631	323.2119966	323.2189929	323.2250771	323.2310912
17.31526584	5.114180492	25.11158036	293.15	293.1504347	296.3311399	296.3689009	296.3896015	296.3950895	296.3964979	296.3968613	296.397151	296.3974636	296.3978048
19.25821231	4.905940184	25.21558304	293.15	293.1524895	296.1631214	296.1047496	296.1173327	296.1208017	296.1217448	296.1219107	296.1220384	296.1222151	296.1224327
16.82306839	6.433052423	24.31591673	293.15	293.1502323	297.1936796	298.3666471	298.3896658	298.3968682	298.3986533	298.3996364	298.4005384	298.4014486	298.402376
18.11441427	4.663467992	25.89509636	293.15	293.1558306	295.3699337	295.3701908	295.3746197	295.375761	295.3760899	295.376233	295.3764056	295.3766254	295.3768864
15.75721954	4.721676311	26.57406122	293.15	293.3119958	294.8889347	294.8971752	294.897724	294.8982864	294.8985895	294.8988484	294.8991211	294.8994107	294.8997156
16.69247693	5.252834033	26.08011353	293.15	293.1543509	295.3861476	295.3993772	295.4001646	295.4010564	295.4014228	295.4017167	295.4020176	295.4023345	295.4026676
7.058104575	13.87483776	25.58768863	293.15	293.1650341	301.2582358	301.385333	301.4178816	301.4222783	301.4237211	301.4252042	301.4265728	301.4279569	301.4293632
5.566852821	15.64738106	26.36602963	293.15	293.3726995	300.5829006	300.6776869	300.6865137	300.6892373	300.6902955	300.6916019	300.6928125	300.6940687	300.695365
5.944076159	13.93751628	26.82651974	293.15	294.482017	298.2061897	298.2425186	298.2486527	298.2500137	298.250679	298.2514155	298.2521338	298.2528784	298.2536479
9.545433476	12.11069781	25.73910752	293.15	293.1809241	299.4666611	299.363041	299.3751132	299.3769833	299.3777133	299.3783629	299.3789575	299.3795852	299.3802531
7.666770423	12.6371356	26.68260508	293.15	293.8617279	297.7213986	297.7316469	297.7343676	297.7354996	297.7363961	297.7373029	297.7382019	297.7391088	297.7400235
15.1167416	8.673979226	22.68509725	293.15	293.1502103	293.1772768	305.8434526	306.5398275	306.5823664	306.5934071	306.5969545	306.5991755	306.6012534	306.6033577
13.7589973	8.291571222	23.76903191	293.15	293.1515014	294.9160077	301.389365	301.5446795	301.5604929	301.563622	301.5646958	301.565492	301.5662712	301.5670946
13.62226005	10.28109204	24.26517055	293.15	293.1528493	299.434731	301.8019479	301.89612	301.9033421	301.9059188	301.9074874	301.9088459	301.9101994	301.911581
14.31538285	6.014289139	26.78922345	293.15	293.5978661	295.0433965	295.0474671	295.0486463	295.0491879	295.0495387	295.0498642	295.0501951	295.0505339	295.0508803
13.68795019	8.300822406	25.25012624	293.15	293.1596772	297.6874632	297.7791106	297.803638	297.8058025	297.8067552	297.807453	297.8081214	297.8088023	297.8095029
16.20985093	6.421906869	25.72729983	293.15	293.1563004	296.1336082	296.1421614	296.1487527	296.1502594	296.1509135	296.1513947	296.1518713	296.1523594	296.1528599
15.45927966	7.476183642	24.3841083	293.15	293.1529978	298.0536115	298.9571767	299.0119768	299.0166338	299.0185167	299.0198172	299.021045	299.0222613	299.0234793
17.03757843	7.553196735	24.59357994	293.15	293.1521287	298.3216037	298.4886147	298.5149468	298.5210304	298.5224939	298.5228374	298.5231225	298.5234505	298.5238342
14.58465127	6.653483313	25.67123817	293.15	293.163338	296.3141708	296.3448286	296.3486752	296.3503164	296.3509722	296.3515148	296.3520524	296.3526023	296.3531659
12.95367445	7.602666356	26.86419116	293.15	293.83206	295.3984365	295.403712	295.4047051	295.405159	295.4055262	295.4058946	295.4062782	295.4066779	295.4070921
13.01610845	8.452017619	26.245699	293.15	293.2152544	296.2890635	296.3459445	296.348301	296.3488278	296.3490236	296.3492096	296.349435	296.349706	296.3500203
14.19347335	7.942738949	26.41915128	293.15	293.2881724	295.9142732	295.9258943	295.9284214	295.9290791	295.9294644	295.9298258	295.9301992	295.93059	295.9309982
12.66212738	10.2892069	25.64205459	293.15	293.193012	298.1276759	298.2286899	298.2365586	298.2388699	298.2399691	298.2409349	298.2418691	298.2428085	298.2437583
12.84221967	11.59336098	24.79354362	293.15	293.1707165	301.4756216	301.4566121	301.4909358	301.4953562	301.4975973	301.4994021	301.5010659	301.5027341	301.504422
11.55491785	9.499547906	26.89791312	293.15	294.0949798	295.9688126	295.9751846	295.9761283	295.9768073	295.9772701	295.9777216	295.9781785	295.978647	295.9791271
9.622704913	11.24485604	26.86382181	293.15	294.2247187	296.7116871	296.7229633	296.7240647	296.7247272	296.725168	296.7256157	296.7260771	296.726562	296.7270696
22.50352908	4.586423641	25.61080166	293.15	293.1545583	295.4774131	295.4891926	295.4912239	295.4930452	295.49401	295.4944257	295.4947961	295.4951865	295.4955854
27.10726357	3.19526614	22.24934932	293.15	293.1500332	293.2345434	300.4579942	300.0601206	300.2152639	300.2860796	300.2950997	300.2960111	300.2979712	300.2996062
29.97517798	3.303168734	22.26697721	293.15	293.150054	293.2117951	300.2050065	299.8264332	299.9091212	300.0048362	300.0132337	300.0145997	300.0162696	300.0176423
24.25445718	3.042150701	25.50232892	293.15	293.1523443	295.045678	295.1303422	295.1321125	295.1353209	295.1366336	295.1368412	295.1369576	295.1371131	295.1372827
22.8189077	3.735024849	26.17976378	293.15	293.1493432	294.8105662	294.8223646	294.8237878	294.8244243	294.8247952	294.8250044	294.8252301	294.8254843	294.8257619
24.01991585	3.840303568	23.05613628	293.15	293.1500862	293.1335656	298.9410152	298.9397867	298.9736483	298.9860174	298.9874415	298.9875362	298.9878895	298.9882412
25.68253808	3.362878107	23.88823938	293.15	293.1499621	294.3282849	297.0361806	296.9585958	297.0048084	297.018478	297.019193	297.0183741	297.0180032	297.0176593
25.03059018	3.697533972	24.31192931	293.15	293.150854	295.7658835	296.5512559	296.5590036	296.566729	296.5704647	296.5709395	296.5711947	296.5716243	296.5721371
29.7801481	4.10651702	18.87875578	293.15	293.1500024	293.1524102	293.0755523	323.2398453	321.610683	322.2653813	322.3439804	322.3513094	322.3553109	322.3570315
31.42313094	3.132039288	19.98759234	293.15	293.1500054	293.1539031	292.5136202	307.358793	308.1971136	309.4668331	309.515148	309.5314664	309.5388529	309.5433808
27.68092542	4.92096551	20.67962777	293.15	293.1500236	293.1775422	295.418997	309.3713992	309.2750072	309.367016	309.3773168	309.3799662	309.3826034	309.3850158
29.40373495	4.076679959	20.41049479	293.15	293.1500081	293.1550824	293.2343598	308.6085067	308.7184081	309.0085219	309.0277532	309.0276329	309.0282399	309.0283811
27.11781502	3.144655698	25.43259755	293.15	293.1504013	295.0009755	295.1280969	295.1260431	295.1297634	295.131502	295.13163	295.1316039	295.13163	295.131678
23.71209133	5.165695	22.5617044	293.15	293.1501865	293.2160274	301.1194216	301.4693232	301.5154339	301.5352817	301.5382811	301.5392799	301.5403051	301.5412835
25.94921484	4.403020731	22.32415189	293.15	293.1501778	293.2559221	301.2416366	301.282233	301.2510522	301.282622	301.2872041	301.2885857	301.2903733	301.2920484
28.73366012	4.430700239	22.43656222	293.15	293.1500782	293.2219928	300.3156148	300.5116592	300.5566968	300.6124568	300.6163511	300.6162368	300.6164392	300.6165651
28.55407421	3.472752319	23.85318913	293.15	293.1502563	294.2054129	296.9065707	296.9103715	296.9213065	296.932935	296.9342596	296.9345313	296.9349267	296.9353002
19.46658227	6.22483121	24.58241663	293.15	293.1512357	297.4892271	297.593423	297.6186691	297.6263034	297.6282204	297.6290502	297.6297347	297.6304202	297.6311173
20.92153404	6.244333723	23.57579467	293.15	293.1505704	293.7769903	299.6364899	299.7225576	299.7376871	299.7412455	299.741848	299.7421455	299.7425064	299.7429431
20.86314992	6.926691254	22.47488402	293.15	293.1501356	293.2049044	303.7105465	304.165872	304.2654646	304.2770979	304.2802909	304.2818067	304.2832469	304.2847139
18.59609646	4.572045508	26.7480917	293.15	293.4625809	294.7002313	294.7049935	294.7059469	294.7066142	294.7069518	294.7072103	294.7074759	294.707753	294.7080405
21.06197168	5.360303099	25.64488751	293.15	293.1606924	295.7124136	295.7283784	295.7323014	295.7336392	295.7343148	295.7347542	295.7351855	295.7356334	295.7360956
21.28178053	6.486939265	24.93021887	293.15	293.1533811	297.0184952	297.0619989	297.0733552	297.0750488	297.0759616	297.0763669	297.0767626	297.0771966	297.0776687
19.81631898	5.510751638	26.04282901	293.15	293.1632812	295.4193601	295.4248813	295.4263704	295.4273243	295.4278351	295.428231	295.4286285	295.4290399	295.429463
22.60019905	5.904760638	24.32019431	293.15	293.1520972	296.744615	297.7124882	297.7411389	297.7463854	297.7488135	297.7496301	297.7502848	297.750943	297.7516156
23.53016201	4.848318917	24.3719206	293.15	293.1503172	296.3626553	297.068335	297.0604341	297.0630069	297.0658952	297.0667409	297.0673446	297.0679828	297.0686271
24.45496573	4.191477415	25.07826257	293.15	293.1529146	295.8181968	295.8365678	295.8373993	295.8394093	295.8403524	295.8404612	295.8405526	295.8407349	295.8409764
21.41945404	4.337071602	27.05592193	293.15	293.7918515	294.4372325	294.4456386	294.4463777	294.4469283	294.4472481	294.4474528	294.4476531	294.4478616	294.4480761
32.5765954	4.263991958	11.1724863	293.15	293.15	293.1500014	293.1498536	293.1435346	293.5959997	284.2885151	847.3657864	906.8268577	910.7285158	910.9034631
31.40043165	3.137846773	14.78487611	293.15	293.1500001	293.1500822	293.1404297	292.949017	329.5740266	421.1223985	422.2630361	422.9081733	423.0676115	423.1030344
31.47109222	3.867954147	13.35836402	293.15	293.15	293.1500097	293.1498898	293.0238895	297.186332	534.9627806	542.0805751	543.2564829	543.9141591	543.9497567
31.61909082	3.831462502	17.14125182	293.15	293.1500003	293.1501359	293.1810286	290.5907472	343.1196315	347.855098	347.8494968	347.9640485	347.980289	347.9844147
32.85067335	3.314437971	17.59330362	293.15	293.1500008	293.1506185	293.0460122	296.7827975	329.2870906	334.847953	335.0172416	335.4548718	335.5050997	335.5199731
32.98815673	4.113657413	12.62589086	293.15	293.15	293.1500037	293.1498057	293.1215043	293.2938858	606.2942612	618.8217461	628.1676299	628.5406225	628.4491331
34.27691992	3.335809051	14.79513554	293.15	293.1500001	293.1500709	293.1396315	293.1376638	324.1545052	414.2443585	413.5196776	420.1292238	420.5248089	420.4861121
34.4530298	4.144026435	12.54370585	293.15	293.15	293.150004	293.1496014	293.1226784	295.77999	622.0275376	619.6062242	632.805861	633.6419145	633.7745355
35.71485058	3.484384199	12.37492962	293.15	293.15	293.1500069	293.1488941	293.1738069	295.2852689	563.1209341	616.2952038	620.0946742	622.2956848	622.5160714
30.28767194	4.571168141	16.94189335	293.15	293.1500004	293.1504036	293.1893925	291.1924137	354.6957607	358.8117839	359.6255519	359.6923698	359.7089049	359.7144656
31.22807203	4.368809295	15.57528917	293.15	293.1500001	293.1500725	293.1584908	291.962706	402.4997316	402.0185833	402.9250701	403.1093225	403.1537505	403.1593581
27.65047707	5.346572853	18.7765557	293.15	293.150002	293.1517349	293.1326398	332.1337017	328.2752112	329.7401819	329.852146	329.8657966	329.8749536	329.8819601
29.26437382	5.26771053	17.9784175	293.15	293.1500008	293.1508376	293.1992708	313.5081133	339.6811665	341.6000694	341.7245136	341.7441378	341.7503318	341.7537136
28.39665472	5.459576752	16.64276931	293.15	293.1500001	293.1501038	293.1511231	292.8014839	373.8731926	378.6588534	379.184148	379.2209179	379.2451941	379.2577991
27.69210001	6.307221217	16.94489872	293.15	293.1500004	293.1503001	293.1641929	291.1404749	376.3550472	377.7049656	378.4325686	378.5035054	378.5194774	378.5277612
24.83759753	7.053843969	18.04915615	293.15	293.150001	293.1505149	293.2124259	325.3932248	353.9805259	355.8707735	355.9408733	355.9715663	355.9818131	355.9900509
25.15170889	6.662258191	16.17498589	293.15	293.1500001	293.1500768	293.1592785	293.4767274	417.4980729	419.328491	419.1625715	419.5252501	419.5569233	419.5663932
26.94449873	7.219748296	18.71577883	293.15	293.150004	293.1529068	293.1404628	341.7817653	340.2980103	340.5238091	340.6008954	340.6199232	340.6293937	340.637564
30.0528008	4.990781525	8.726978839	293.15	293.15	293.1500001	293.1499913	293.1497167	293.1917149	291.7035314	642.2600056	2119.311748	2164.235629	2165.624839
32.208267	4.930485271	9.555043447	293.15	293.15	293.1500002	293.1499837	293.1495087	293.2252159	294.8392039	1545.819131	1568.781054	1575.577248	1576.13949
29.0480853	5.807536835	9.310148287	293.15	293.15	293.1500001	293.1499972	293.1499345	293.1722752	291.9753011	1606.530344	1939.599872	1956.127796	1956.83482
29.48021794	6.282858272	7.248050504	293.15	293.15	293.15	293.1499999	293.1500131	293.1516531	293.0180217	320.4839357	4151.985377	4272.606492	4277.485629
30.9691459	6.069365821	7.825316048	293.15	293.15	293.15	293.1499996	293.1500008	293.160438	292.1795048	299.126114	3169.045403	3291.922636	3294.830389
27.09844359	6.406470156	15.13900513	293.15	293.15	293.1500309	293.150581	293.072542	399.5837315	470.2294373	472.9024986	473.4445653	473.521347	473.5493725
27.07285616	7.186307921	16.73678751	293.15	293.1500002	293.1501141	293.1428695	293.2878391	394.6523271	396.8152399	397.4725575	397.5685155	397.5855527	397.5950525
38.43713355	5.932512185	4.128251984	293.15	293.15	293.15	293.15	293.1500007	293.1501799	293.1580413	293.0884491	326.2925813	11169.90331	11363.55601
37.15637612	6.0189216	3.267667796	293.15	293.15	293.15	293.15	293.1500002	293.1500523	293.1523587	293.1568469	292.0507154	11907.04341	16612.86881
45.69281953	5.808521617	2.808410518	293.15	293.15	293.15	293.15	293.1500001	293.1500166	293.150281	293.1704462	292.6185737	4243.406953	15808.97119
40.02207527	5.917193694	3.058472346	293.15	293.15	293.15	293.15	293.1500001	293.1500312	293.1509577	293.1557229	294.9536274	8575.203594	16772.69386
41.9443149	5.528558502	5.054076286	293.15	293.15	293.15	293.1499999	293.150001	293.1504434	293.1557564	293.216223	281.3692042	6931.644523	6990.024485
41.60802275	5.15009606	3.619212496	293.15	293.15	293.15	293.15	293.1500003	293.1500963	293.1522949	293.154416	317.1569902	10903.98997	11751.55108
42.86837468	5.808221132	2.800199938	293.15	293.15	293.15	293.15	293.1500001	293.1500293	293.1507799	293.1468268	295.7584621	4440.382635	17080.06896
25.51835705	7.543738403	5.942950196	293.15	293.15	293.15	293.1500001	293.1500065	293.1502873	293.2766175	306.1636569	3523.144387	8575.403404	8626.447004
23.58203704	8.010228933	4.895240578	293.15	293.15	293.15	293.15	293.150003	293.1501509	293.1819437	293.9698656	258.0034297	13975.91768	14012.77347
23.31778912	10.05077356	5.355471656	293.15	293.15	293.15	293.1500001	293.1500036	293.1502554	293.2132887	293.8835906	260.5429582	14854.67363	14893.56723
24.89578908	8.358358667	4.210747368	293.15	293.15	293.15	293.15	293.150001	293.1500556	293.166721	294.2524951	255.2071221	18513.10021	18739.21093
25.96525382	9.270007132	3.716704233	293.15	293.15	293.15	293.15	293.1500004	293.15001	293.1555917	293.5312366	315.9862844	24018.16511	24998.75621
23.49922224	8.057739966	8.847929042	293.15	293.15	293.15	293.1500021	293.1502127	293.1573997	297.8293075	1104.410937	3130.949671	3155.435516	3157.633692
25.08484125	7.675434465	10.37676535	293.15	293.15	293.1500002	293.1500119	293.1499063	293.2143485	300.7704938	1722.469779	1733.363757	1746.087717	1746.57001
25.22340222	7.874910527	7.755108386	293.15	293.15	293.15	293.1500005	293.1500725	293.1576557	293.1255631	233.4061119	4399.708182	4516.837639	4519.082333
25.63079322	8.289643283	12.49048909	293.15	293.15	293.1500018	293.1500507	293.1509077	294.3825728	919.9933686	946.543692	957.5346945	958.6673241	958.7257374
26.64717464	8.149578679	11.16662944	293.15	293.15	293.1500005	293.1500268	293.152917	293.5358292	256.9400615	1332.310945	1382.945591	1388.2389	1388.487503
34.82290997	4.666919777	7.081126695	293.15	293.15	293.15	293.1499945	293.1500131	293.1636784	294.2999768	319.3946226	3500.509933	3454.806684	3459.406847
34.5611153	5.106205348	6.028918779	293.15	293.15	293.15	293.1499982	293.1499989	293.1546696	293.472672	305.9524651	2773.059003	5385.034921	5402.646014
33.17902386	5.603633567	7.688096106	293.15	293.15	293.15	293.1499972	293.1500012	293.1587561	293.3566273	305.9064508	3106.919788	3164.481966	3167.973947
33.09717228	6.168211644	5.290209397	293.15	293.15	293.15	293.1499998	293.1500004	293.1507215	293.1640389	295.3699797	423.9055383	8233.37348	8321.004254
32.35065043	5.490989366	6.392418823	293.15	293.15	293.15	293.1499994	293.1499955	293.1521514	293.1755587	299.3140614	4355.729374	5119.042355	5128.595373
31.36944096	7.047291284	6.674693346	293.15	293.15	293.15	293.1500001	293.1500105	293.1520407	292.9007452	290.8309037	5420.366889	5582.897484	5599.494011
31.42518017	7.605249374	5.341984652	293.15	293.15	293.15	293.15	293.1500021	293.150856	293.0926436	292.6896365	435.4294574	9879.955646	9938.074648
31.31550051	7.778895073	4.057142784	293.15	293.15	293.15	293.15	293.1500001	293.1500884	293.147068	293.7959071	305.0236925	16581.10435	16735.43649
28.34755501	7.221757004	10.1426239	293.15	293.15	293.1500003	293.1500113	293.1505112	293.3686257	286.8336397	1680.369213	1717.051052	1724.507718	1724.930895
26.62574386	7.539565493	8.808728964	293.15	293.15	293.1500001	293.1500026	293.1501099	293.1604279	292.8874513	982.5063225	2862.304945	2897.224095	2898.709206
28.6974273	7.239775256	8.380807744	293.15	293.15	293.15	293.1500013	293.1501917	293.170063	289.9087036	340.2279716	3139.418535	3171.22965	3174.249067
26.87321949	7.28899937	6.954191833	293.15	293.15	293.15	293.1500001	293.1500301	293.1498937	293.1213263	301.8181628	5495.631128	5559.180971	5575.123883
28.8268382	7.233059002	6.790957212	293.15	293.15	293.15	293.1500001	293.15002	293.1510438	292.9622663	309.2434103	5587.171563	5698.212782	5715.199933
26.84907312	8.5063241	4.495806157	293.15	293.15	293.15	293.15	293.1500021	293.1500811	293.1630554	296.1798637	390.5638989	16420.09664	16599.96921
27.70153558	7.763523256	5.559537465	293.15	293.15	293.15	293.15	293.150003	293.1503902	293.1413793	295.3251971	1010.357705	9819.406576	9921.891089
26.47510022	8.549946048	6.267859289	293.15	293.15	293.15	293.1500001	293.1500116	293.1508564	293.1333307	311.2771833	6269.390998	8425.121805	8427.461696
29.10951189	8.438775056	4.374117416	293.15	293.15	293.15	293.15	293.1500007	293.1500959	293.1469643	293.9920325	347.0599604	16393.59971	16635.08355
29.86546363	8.445201335	6.019296594	293.15	293.15	293.15	293.1500001	293.1500095	293.1508481	293.0829077	310.1282008	4273.604957	8662.591859	8671.816198
29.98473656	7.829437244	3.303572964	293.15	293.15	293.15	293.15	293.1500001	293.1500169	293.1497819	293.2152918	295.3913129	17528.38277	23190.67511
55.21136772	4.141484412	3.700503082	293.15	293.15	293.15	293.15	293.1500003	293.150016	293.1504723	293.242198	305.2347013	6633.377448	6905.660935
57.4358521	2.651271768	2.527500467	293.15	293.15	293.15	293.15	293.1500004	293.1499992	293.1502708	293.196131	293.3143658	961.6132781	8478.202205
56.74317808	3.151419977	2.493561003	293.15	293.15	293.15	293.15	293.1500002	293.1500077	293.1499596	293.1785223	296.8597336	408.391857	9334.778533
56.87898228	2.521262175	3.169397255	293.15	293.15	293.15	293.15	293.1500008	293.1500158	293.1503292	293.1963607	303.0887042	4308.64512	6703.32381
57.37931639	2.712624116	2.926647155	293.15	293.15	293.15	293.1499998	293.1500077	293.1499669	293.1545372	293.9719882	247.1906386	4046.375819	7370.789511
57.461591	3.238612873	3.309980635	293.15	293.15	293.15	293.15	293.1500009	293.1500246	293.1506018	293.1816405	311.4986144	5173.70037	6749.958884
56.41880513	2.622541716	4.521853868	293.15	293.15	293.15	293.1499998	293.150008	293.1499511	293.1544087	293.5229519	278.5001262	4050.314514	4102.252454
56.35229055	3.351463778	3.986340699	293.15	293.15	293.15	293.15	293.1500005	293.1500182	293.1499129	293.2014068	306.8586809	5353.058813	5460.136056
55.93447791	3.780021178	4.472568658	293.15	293.15	293.15	293.1499999	293.1500024	293.1501443	293.1519295	293.2862242	308.5350252	4824.892172	4832.567723
55.12388293	3.740652518	5.220639546	293.15	293.15	293.15	293.1499998	293.1500051	293.1503383	293.1537661	293.140333	177.0143377	3725.439861	3734.495587
53.42145182	3.725157797	6.540739187	293.15	293.15	293.15	293.1499991	293.1500192	293.1489174	293.3148041	286.8352363	2328.424288	2433.300218	2436.377196
54.46464358	2.988968499	6.182057855	293.15	293.15	293.15	293.1499993	293.1500112	293.1501848	293.2088888	294.5526775	1723.147376	2479.161093	2486.459404
50.48015135	4.766489061	6.715679083	293.15	293.15	293.15	293.1499998	293.1500083	293.1502753	293.094484	288.272409	2741.925483	2772.113782	2775.818537
48.65977513	2.86129188	9.381032669	293.15	293.15	293.1500002	293.1499726	293.1511367	293.138581	290.2015445	912.8149482	998.9802198	1012.812523	1013.222646
49.51403702	3.538159136	8.420980242	293.15	293.15	293.15	293.1499962	293.1500677	293.1523758	293.1723316	313.224026	1402.091483	1407.908943	1408.420304
50.75186555	3.110446497	8.945775354	293.15	293.15	293.1500001	293.1499937	293.1501616	293.1651343	293.2665711	601.0242432	1111.920523	1122.698576	1123.003218
35.39884348	6.269587039	5.463435156	293.15	293.15	293.15	293.1499998	293.1500012	293.1509128	293.1847499	294.8631221	527.806483	7492.98496	7525.055517
36.65619344	6.735464432	4.108716817	293.15	293.15	293.15	293.15	293.1500002	293.1501461	293.153766	293.3169183	262.1288799	12876.41208	13064.16546
33.12542499	7.610721975	4.700791436	293.15	293.15	293.15	293.15	293.1500005	293.1502667	293.1450193	294.5639364	280.1710997	12242.53424	12358.52689
34.58400968	7.022656621	4.022218913	293.15	293.15	293.15	293.15	293.1500001	293.1501375	293.1503586	293.2768312	273.4618053	14371.61055	14574.18006
48.67131401	5.025436952	6.466605135	293.15	293.15	293.15	293.1499999	293.1500028	293.1500062	293.0892974	296.276923	2922.955348	3273.288277	3277.324902
47.15832128	5.633647367	3.894351155	293.15	293.15	293.15	293.15	293.1500002	293.1500166	293.1496361	293.228078	291.4681475	9463.951198	9667.459837
52.19838962	5.490978682	4.286831326	293.15	293.15	293.15	293.15	293.1500002	293.1500136	293.1492957	293.2508458	297.3702956	7018.302173	7075.045867
49.61967321	5.770173539	4.294818903	293.15	293.15	293.15	293.15	293.1500003	293.1500174	293.1486052	293.2826822	274.3614312	7775.724655	7854.430578
47.98368607	5.613689541	5.328625081	293.15	293.15	293.15	293.15	293.1500012	293.1501486	293.14236	294.4465338	297.8114986	5415.201228	5443.082662
44.2314708	5.286568298	5.440193103	293.15	293.15	293.15	293.1499999	293.1500017	293.1503772	293.1671612	294.0076295	371.2283424	5496.50975	5548.302013
44.98852064	5.520965359	3.834017792	293.15	293.15	293.15	293.15	293.1500002	293.1500438	293.1504719	293.2337115	294.4559601	10083.06122	10339.5217
43.43087847	6.366228883	4.248156723	293.15	293.15	293.15	293.15	293.1500004	293.1501367	293.1548362	293.0323855	286.3526993	9882.794725	10122.62251
37.10497559	6.436657903	6.361724609	293.15	293.15	293.15	293.1499997	293.1500049	293.1519076	293.3074533	301.7962393	4386.830418	5244.900045	5264.838507
38.24921501	6.508212668	5.392859631	293.15	293.15	293.15	293.1499999	293.1500018	293.1511025	293.2178232	291.5660227	424.2048069	7430.228338	7479.390111
40.08680679	6.226170813	4.404338528	293.15	293.15	293.15	293.15	293.1500008	293.1502463	293.1573496	293.3997432	357.0042859	10043.003	10172.11216
38.43702914	7.717232693	4.412816887	293.15	293.15	293.15	293.15	293.1500003	293.150214	293.1562553	293.2159515	352.594102	12332.23714	12516.15498
40.47633022	6.942139323	3.67962548	293.15	293.15	293.15	293.15	293.1500002	293.1500606	293.1521899	293.2355132	307.8308976	13682.07298	14529.26229
8.81384389	19.7722035	3.691097466	293.15	293.15	293.15	293.15	293.1500037	293.1500552	293.1622774	294.4979882	389.279773	17458.54012	17852.80004
13.42680823	16.03396868	6.13546726	293.15	293.15	293.15	293.15	293.1500859	293.1496046	293.6276938	317.5495337	15240.76674	24569.92884	24587.5168
11.2376806	16.6453519	6.872319144	293.15	293.15	293.15	293.1500006	293.1501681	293.1548591	293.7519019	441.2915094	21141.2528	20157.80251	20160.41988
9.095489761	18.31457163	6.548720705	293.15	293.15	293.15	293.1500008	293.1501084	293.156508	293.7152036	310.2345019	27073.36784	28079.10114	28096.85556
5.931131411	18.16183615	11.05703871	293.15	293.15	293.1500026	293.1500308	293.1594896	292.1954355	291.9912033	4852.484553	4928.703652	4935.605605	4936.513843
8.116520932	16.62087506	9.329701673	293.15	293.15	293.1500004	293.1500068	293.1536341	293.1205995	310.5414663	6346.48549	7888.074627	7908.50274	7910.711145
6.717008039	17.99735379	7.468557807	293.15	293.15	293.1500001	293.1499991	293.1502424	293.1547015	295.4304888	439.6063831	18500.22715	19171.85679	19174.97816
6.42983872	17.43382517	9.342818186	293.15	293.15	293.1500006	293.1499998	293.1528585	292.9835398	283.0611654	7285.84856	8686.94314	8690.701199	8692.662028
5.806403449	18.85810937	9.370670231	293.15	293.15	293.1500007	293.1499925	293.1526162	293.1422588	324.0059188	8527.644891	10136.23566	10176.73958	10179.22706
19.428792	11.1553352	3.630180531	293.15	293.15	293.15	293.15	293.1500006	293.1500524	293.1564691	292.9634739	288.9655312	32730.79237	34123.72594
17.71826892	12.68813261	3.517711752	293.15	293.15	293.15	293.15	293.1500005	293.1500341	293.1563555	293.2614645	325.2526927	32696.90931	34835.00836
18.46232769	12.4219299	2.819103878	293.15	293.15	293.15	293.15	293.1500001	293.1500084	293.1522869	293.1387757	296.0791703	10654.66584	28242.52185
23.70794753	8.877335425	6.680359676	293.15	293.15	293.15	293.1500003	293.1500343	293.1510296	293.6374376	323.2754444	7759.417381	7748.058389	7761.115191
21.1141176	9.522427847	8.288291863	293.15	293.15	293.15	293.1500013	293.1501314	293.1691223	294.436531	221.9387	4708.90032	4692.378797	4695.252335
21.18525582	10.61178574	6.819217046	293.15	293.15	293.15	293.1500006	293.1500167	293.1546863	293.3209491	322.4600421	9306.970982	9290.321106	9297.184352
24.17579837	10.15922096	3.950871521	293.15	293.15	293.15	293.15	293.150001	293.1500177	293.1626859	293.7774478	234.2109167	26032.34068	25737.97177
23.01177704	11.14359166	6.381849116	293.15	293.15	293.15	293.1500003	293.150013	293.1502953	293.5150026	319.5051905	9647.554526	11370.6014	11416.90962
24.26281662	9.052970744	10.90954902	293.15	293.15	293.1500003	293.150021	293.1506812	293.1950927	273.4439621	1608.618147	1689.53191	1695.313184	1695.738856
23.04988375	9.898774956	8.936471604	293.15	293.15	293.15	293.1500025	293.1503164	293.1681902	291.7691067	1628.328476	3750.921205	3756.14472	3758.038942
18.58715115	14.34442215	3.838608118	293.15	293.15	293.15	293.15	293.1500012	293.1500506	293.1679036	292.7092441	365.8006082	32735.16431	32824.92649
17.16269194	14.956595	4.613387856	293.15	293.15	293.15	293.15	293.1500064	293.1499325	293.1968251	295.3555432	592.1562554	35942.84552	35945.60953
18.93674694	11.98438112	6.165494521	293.15	293.15	293.15	293.1500002	293.1500118	293.1512617	293.3578489	301.5328761	9391.870527	14337.07214	14382.29051
19.83130087	12.43519512	4.824046341	293.15	293.15	293.15	293.1500001	293.1500028	293.1502921	293.2176071	291.726539	180.9538792	25033.27054	25156.7688
11.08822992	17.3999203	5.231080854	293.15	293.15	293.15	293.1500001	293.1500127	293.1511187	293.3237374	295.1945876	-141.1262857	38191.18917	38179.39473
11.8435526	16.71914002	3.662185929	293.15	293.15	293.15	293.15	293.150003	293.150075	293.1706809	293.7992999	295.6384441	24040.99983	24711.57399
15.28324226	15.64084533	4.519362771	293.15	293.15	293.15	293.15	293.1500092	293.1498862	293.2137452	297.0620691	666.5544859	36257.43152	36295.13923
13.93086905	15.93978383	3.581971051	293.15	293.15	293.15	293.15	293.1500018	293.1500199	293.1630286	294.0868122	428.7907513	24574.61553	25780.41753
16.29302908	15.430178	3.348087685	293.15	293.15	293.15	293.15	293.1500011	293.149981	293.1577698	293.5559051	352.7466186	20966.35369	24580.2251
17.02502797	15.05480163	2.644047296	293.15	293.15	293.15	293.15	293.1500002	293.1500057	293.1524287	293.1996204	306.9716316	4384.118281	19538.87972
4.583748786	18.45075143	15.17075125	293.15	293.1500007	293.1505052	293.1297265	295.961724	892.2830022	1206.764701	1227.993367	1226.174345	1226.655523	1226.877583
4.286118199	18.31149934	16.98840076	293.15	293.1500024	293.1515004	293.1423732	293.0589417	748.4144768	730.5937902	737.7174389	737.4685708	737.4634515	737.4236676
7.814072889	15.30942223	16.17945823	293.15	293.1500007	293.1501551	293.1794435	295.2916585	720.6252507	713.2612964	716.0084728	716.54577	716.6148106	716.667075
5.767359865	16.75889431	17.4157451	293.15	293.1500021	293.150479	293.0580786	297.3882951	611.3837973	600.623736	602.1122872	602.1897716	602.2233548	602.2509355
6.035870888	16.12785558	15.90111741	293.15	293.1500005	293.1501946	293.1497405	292.1138522	834.8992152	809.0331426	817.2904107	817.7765497	817.9277352	818.0461601
4.520449003	19.09920833	12.62630112	293.15	293.1500001	293.1500474	293.1476894	293.5019337	299.4745189	3086.369426	3093.833129	3079.224422	3082.714979	3083.309348
5.47931885	17.84365868	14.15461728	293.15	293.1500001	293.1500631	293.1482798	293.0719848	275.3968409	1555.303517	1589.455364	1592.842672	1593.22999	1593.428916
5.766627666	17.88664861	15.80281047	293.15	293.1500005	293.1503013	293.1924461	294.9831842	985.7392576	960.1781535	966.651188	967.1063044	967.2038	967.2717583
6.706713537	16.23150947	13.9148991	293.15	293.1500001	293.1500458	293.1553592	293.3862855	241.2572436	1376.644312	1461.828112	1465.352432	1465.777515	1466.006869
8.320526633	15.69149388	12.85534132	293.15	293.15	293.1500094	293.1506154	293.3791359	284.776274	2012.928518	1945.196767	1958.024872	1958.465097	1958.741881
18.99035295	14.55925654	5.398707679	293.15	293.15	293.15	293.1500001	293.1500042	293.1505784	293.2638622	282.3058702	1117.25782	26287.52504	26308.75651
20.68047526	14.20743664	4.686448713	293.15	293.15	293.15	293.15	293.1500003	293.1501013	293.1706889	293.2177606	404.2512051	32429.78344	32380.78956
18.5607824	14.60164834	6.728289904	293.15	293.15	293.15	293.1500008	293.1500298	293.1543159	293.9930765	338.8453035	15341.74919	15759.35823	15770.83106
17.85960232	16.29818829	3.460685683	293.15	293.15	293.15	293.15	293.1500009	293.1499821	293.1596046	293.4870208	387.667714	20970.56556	22869.10878
16.31979703	16.43766617	4.273293729	293.15	293.15	293.15	293.15	293.1500026	293.1498893	293.1776884	294.7094006	622.7663275	31244.78098	31322.39769
13.53405058	16.90551993	4.808568555	293.15	293.15	293.15	293.15	293.1500063	293.1504749	293.2206968	301.5572999	384.371866	36209.22879	36219.61011
3.56058838	20.86951822	7.80330565	293.15	293.15	293.1500007	293.1499307	293.1566769	292.9542808	322.4621488	-537.8356759	23126.55593	23634.65708	23633.70307
7.922682682	20.05014614	5.714428817	293.15	293.15	293.15	293.1500001	293.1500637	293.1507574	293.3277855	295.5421053	9063.810224	37294.89496	37274.60612
3.291837704	23.64622714	4.582756959	293.15	293.15	293.15	293.1499993	293.1501026	293.1480327	293.5955522	290.2770424	932.3459926	16245.59482	16351.26029
6.070132779	21.86459523	5.008156193	293.15	293.15	293.15	293.1499999	293.1500466	293.1501784	293.2272423	299.6623799	392.1743067	23535.82027	23548.23586
4.587438341	22.09262814	5.194346162	293.15	293.15	293.15	293.1499991	293.1501262	293.1480794	293.6406682	288.1980528	559.0582908	24821.29384	24831.13556
5.221344542	20.56955245	6.40906039	293.15	293.15	293.15	293.1499983	293.1502941	293.1459101	293.8468641	322.3508099	34074.70907	38478.1713	38448.66314
3.686035948	22.25801589	6.182838602	293.15	293.15	293.1500001	293.1499872	293.151305	293.1111441	298.1238601	182.0703017	27531.55924	36280.19393	36261.3758
4.591929327	22.31420465	6.447559863	293.15	293.15	293.15	293.1499973	293.1503449	293.1463222	294.3577745	303.7950328	34847.76001	38148.66128	38077.25209
4.549477103	20.22034902	9.249101691	293.15	293.15	293.1500016	293.1499292	293.1576543	293.1848012	320.1150103	9264.756486	12342.53357	12476.49091	12483.6649
4.977597417	20.61180297	11.24828052	293.15	293.15	293.1500076	293.1497647	293.1754232	295.7190951	242.7498049	5999.741821	6063.463139	6069.861403	6071.832427
3.655687207	20.33364731	10.47451402	293.15	293.15	293.150008	293.1496228	293.203939	291.5766731	362.038969	7947.240775	7919.246043	7927.325423	7931.123746
4.46119139	21.87921468	7.872905831	293.15	293.15	293.1500003	293.1499808	293.1523483	293.1251166	304.8256437	-172.9859538	25572.69894	25828.98736	25832.84516
3.139568986	22.14608681	9.769562565	293.15	293.15	293.1500054	293.1493727	293.2108874	291.186955	500.5812915	13700.58372	12683.0432	12773.8037	12783.31224
3.032077138	20.52016305	11.86131026	293.15	293.15	293.15002	293.1481988	293.2944955	294.9229551	1674.091655	4947.128052	4777.444662	4793.173283	4794.338139
3.256612198	18.14440692	18.18786152	293.15	293.1500177	293.1652874	293.110714	475.0122598	562.5357207	561.5959044	564.0918251	564.0428625	564.085446	564.1134818
3.409422367	19.85381765	16.01020042	293.15	293.1500015	293.1510206	293.0193507	302.4472529	1112.135944	1069.283925	1089.181078	1087.170346	1087.354245	1087.350438
43.4222109	4.302057525	8.656470303	293.15	293.15	293.1500001	293.1499931	293.1499088	293.1830077	295.2829661	456.0437694	1593.850048	1611.054665	1612.263666
42.82738595	3.332937721	9.9928656	293.15	293.15	293.1500018	293.1498768	293.1497026	293.7011537	303.8406815	1036.608766	984.5702078	991.8556067	992.2180485
42.08958256	5.024367229	8.256103363	293.15	293.15	293.15	293.1499979	293.1500544	293.1605644	292.9090251	269.2019625	2014.439907	2038.72961	2039.706193
51.32671348	3.841326873	9.475726239	293.15	293.15	293.1500001	293.1499922	293.1503086	293.2184141	290.079672	958.5132765	1009.028871	1011.489068	1011.788119
52.47596295	3.460534202	9.716409104	293.15	293.15	293.1500001	293.1499794	293.1496056	293.1118439	293.9315506	927.989038	891.8980987	894.73017	894.9835874
50.80372503	4.438331785	8.264536849	293.15	293.15	293.15	293.1499991	293.1500443	293.1533024	292.7110889	298.7865859	1553.513886	1565.409998	1565.919993
47.35798531	3.96553236	8.840733141	293.15	293.15	293.1500001	293.1499926	293.1501228	293.1566952	294.3957005	610.9726139	1322.474678	1349.84667	1350.308531
46.00216996	2.914714931	10.29228654	293.15	293.15	293.1500008	293.1498994	293.1500394	293.2606604	295.7138306	869.6228246	826.2030312	838.9801617	839.3435731
45.34964502	4.309641863	10.03969126	293.15	293.15	293.1500006	293.1499515	293.1496595	293.3245973	293.8372623	1017.782642	1010.367057	1015.373606	1015.509747
48.16181059	3.413218831	10.89600614	293.15	293.15	293.1500007	293.1499276	293.1519787	293.1950768	286.2927756	711.4042845	715.6692117	719.2094162	719.2942805
48.29583174	2.694738741	11.81100911	293.15	293.15	293.150002	293.1497498	293.1566471	292.1063412	366.0423465	564.2834167	561.7905198	563.3353269	563.4456841
45.51621635	3.660830556	11.67992498	293.15	293.15	293.1500032	293.1496784	293.1428566	293.9050146	342.4014101	634.5372722	637.1385914	638.7803254	638.8195702
46.38366164	2.934481273	12.84944491	293.15	293.15	293.150006	293.1495844	293.1276506	294.2098433	498.5096308	486.8569056	486.5131126	486.9625644	487.0265998
44.12656184	3.056720911	12.51333402	293.15	293.15	293.1500177	293.1478044	293.14771	298.2178805	525.5263231	539.0776791	530.7817662	532.450844	532.5552537
46.3771854	6.366181576	4.246007898	293.15	293.15	293.15	293.15	293.1500002	293.1500488	293.149052	293.586214	257.9666294	9187.334605	9383.919022
44.04586622	5.132532749	7.422250031	293.15	293.15	293.15	293.149999	293.1500028	293.1539972	293.2653304	304.9033649	2558.657492	2638.445375	2641.052273
45.6951795	5.000742016	8.506202893	293.15	293.15	293.1500001	293.1499959	293.1500339	293.1592942	294.1111566	347.1617959	1713.246821	1727.086173	1728.203349
46.27370489	5.230874258	6.256212603	293.15	293.15	293.15	293.1499997	293.1500028	293.1508072	293.1859675	292.9400997	2886.132143	3846.401728	3856.887717
46.03742715	6.462163879	5.346997565	293.15	293.15	293.15	293.15	293.1500011	293.1502707	293.1459059	294.1881886	344.03428	6249.612124	6269.718676
45.16827286	6.176665461	6.854171054	293.15	293.15	293.15	293.1499999	293.1500069	293.151637	293.154991	294.7757249	3537.705533	3530.78417	3534.550754
47.41034876	5.627617077	7.455059526	293.15	293.15	293.15	293.1499993	293.1500146	293.1526087	292.9976555	313.3671896	2476.101472	2533.261398	2534.858582
49.12617706	4.295426307	9.733788111	293.15	293.15	293.1500001	293.1499887	293.1503771	293.1642982	290.5794486	1041.713138	1022.299026	1025.560998	1025.780278
48.82073491	4.446726421	7.913652919	293.15	293.15	293.15	293.1499983	293.1500292	293.1488736	292.8265179	274.2735876	1815.820982	1847.858051	1848.90576
47.57797268	4.972362975	9.757108823	293.15	293.15	293.1500002	293.1499889	293.1502509	293.1553341	290.3837073	1154.444938	1111.670904	1116.118177	1116.457754
27.34092163	6.490134355	20.62336353	293.15	293.150019	293.1635891	295.1347714	313.2680618	313.2275284	313.3027066	313.3137908	313.3183525	313.3217977	313.3250915
25.62604268	6.041658073	21.65097163	293.15	293.1500493	293.200011	306.1918651	306.1640118	306.1137458	306.1587552	306.1650469	306.1673661	306.1694609	306.171489
24.87130766	7.628558272	20.32814838	293.15	293.1500164	293.1610854	292.6283618	320.0746761	320.0268716	320.1983301	320.2183159	320.225579	320.2305218	320.2352231
22.91191433	6.85037276	23.27483487	293.15	293.1503009	293.2013664	300.8191706	300.9148094	300.9270282	300.9329445	300.9346219	300.9359426	300.9372544	300.9385882
13.84819712	14.07123767	11.90856681	293.15	293.15	293.1500027	293.1500063	293.192588	294.8418018	967.2974527	2167.603008	2221.910251	2223.355219	2223.682574
10.32143046	19.7540822	4.954346682	293.15	293.15	293.15	293.1500001	293.1500237	293.1507967	293.2976574	303.6338035	107.1213659	28814.91064	28845.17247
6.524986385	20.21085417	6.154772638	293.15	293.15	293.15	293.1499997	293.1501249	293.1510768	293.9320546	373.948229	27207.12838	39195.72166	39164.56167
5.80575282	20.25010856	8.01115675	293.15	293.15	293.1500001	293.1499955	293.1511115	293.158141	295.5498777	33.43815198	19815.12109	20139.01871	20134.69047
9.194519243	20.16798212	6.124600897	293.15	293.15	293.15	293.1500003	293.1501843	293.1516343	293.3272767	414.6540929	25349.44021	38582.87532	38539.32224
4.561051962	20.30153213	14.70782438	293.15	293.1500004	293.1502313	293.136732	293.6161496	508.9485988	1696.137931	1697.693273	1698.038535	1698.698156	1698.95503
3.922264938	21.42425508	12.56124201	293.15	293.1500001	293.1500376	293.1487059	292.9864653	319.5071794	4042.163828	4106.91939	4081.830542	4085.633254	4087.037566
3.162894485	21.6005904	13.88380201	293.15	293.1500003	293.1502001	293.1223325	295.6172258	226.3493367	2333.585582	2614.643074	2581.664989	2584.077332	2584.259219
6.193063065	19.26809344	12.19252272	293.15	293.15	293.1500131	293.1496631	293.1590524	292.9338616	2563.900622	3631.508712	3652.458118	3655.219962	3656.094474
6.860987266	17.65169175	12.6798815	293.15	293.15	293.1500107	293.1509152	293.2004431	277.6220589	2531.257689	2549.094983	2566.310226	2567.589208	2568.001456
9.706627295	17.19984055	8.544104485	293.15	293.15	293.1500001	293.1500117	293.1502099	293.233267	301.1281175	920.9747362	11298.89976	11374.57926	11378.06503
7.898013182	17.61067362	11.30831771	293.15	293.15	293.1500028	293.1501993	293.1685262	293.8343391	241.7363273	4124.26927	4184.045811	4189.49953	4190.410158
5.724493853	20.39624769	10.18542885	293.15	293.15	293.1500016	293.1499586	293.1627531	293.4696969	320.4583778	8842.09167	8862.960484	8879.031119	8880.799984
7.849849213	19.98625821	7.25670172	293.15	293.15	293.15	293.1500018	293.1504544	293.1480129	296.2120071	509.963233	25890.23234	26164.84215	26167.83156
8.093802478	18.26393856	8.517227536	293.15	293.15	293.1500001	293.1500041	293.1508291	293.1553761	295.5119667	949.9192729	12976.21496	13102.29208	13106.45876
8.825196526	18.53254815	9.805574619	293.15	293.15	293.1500008	293.1500542	293.155919	293.1206224	343.3252767	8151.241125	8168.089929	8178.11535	8180.607148
9.86360742	19.24420264	8.240189317	293.15	293.15	293.1500001	293.1500064	293.1506394	293.2036696	292.8031824	39.11670354	16164.38527	16206.09199	16208.48002
14.7935483	11.22227256	16.57179031	293.15	293.1500009	293.1501631	293.0993305	295.1347106	488.7710719	502.9875376	504.184235	504.3105875	504.3393885	504.3560585
16.95749724	10.85269552	17.49668585	293.15	293.1500012	293.1503052	293.179002	297.4247129	423.9037266	429.4341781	429.7277387	429.8074676	429.8315023	429.8513468
20.24116038	8.858696413	14.53200359	293.15	293.15	293.1500071	293.1512459	293.4582913	310.2210046	625.7276525	631.1244015	632.2693743	632.4086347	632.4735799
19.54394837	9.021673536	16.24222315	293.15	293.1500003	293.150043	293.1645261	294.0296086	463.1467843	467.476628	468.9610374	469.136419	469.1500887	469.1441128
21.1626288	8.574203853	16.115487	293.15	293.1500002	293.150052	293.1517895	294.4952681	465.9332097	463.6173242	464.6583901	465.054318	465.0995478	465.1261636
22.61105638	7.92404689	17.3790074	293.15	293.1500006	293.1502955	293.1453664	292.8422081	386.5188616	386.8592265	387.2588252	387.3646089	387.3874925	387.4044651
20.92133497	12.38588153	6.874329171	293.15	293.15	293.15	293.1500008	293.149999	293.1549917	293.7953762	285.6128259	11621.62593	11137.56163	11181.02091
22.12154174	12.84800277	5.217077699	293.15	293.15	293.15	293.1500001	293.1500024	293.1498273	293.2508798	292.5101907	31.38925972	21923.53094	22038.76595
18.8137279	12.86144992	8.166767232	293.15	293.15	293.1500001	293.1500057	293.150166	293.1753259	297.7557761	16.43309951	7241.187388	7370.487994	7377.242613
19.78012859	11.62853664	10.06439237	293.15	293.15	293.1500002	293.1500248	293.1505222	293.2234084	296.067969	3196.392224	3126.654076	3126.390775	3128.02325
20.78408449	11.4034293	8.915125918	293.15	293.15	293.1500001	293.1500063	293.1501838	293.1799769	298.0496926	1848.490071	4569.403973	4603.997647	4605.905504
22.68032098	8.65570244	12.42959634	293.15	293.15	293.1500011	293.1500746	293.1619542	294.8888059	966.8283539	1009.411745	1036.305206	1037.231335	1037.398943
24.50171312	8.743909689	13.22959721	293.15	293.15	293.1500046	293.1502177	293.1506294	297.695705	826.9389238	822.2103413	824.0776026	824.3507628	824.4426605
17.42252664	10.90081743	14.95866879	293.15	293.1500002	293.1500296	293.1504637	293.0800576	455.2694359	663.02215	669.3632682	670.1940658	670.2831882	670.3166613
19.51724577	9.95599036	14.68666412	293.15	293.1500001	293.1500161	293.1526906	293.7828714	350.0867107	655.7438842	658.482855	659.3761576	659.4697408	659.4839814
21.52787687	9.670804797	14.19398959	293.15	293.15	293.150006	293.1502097	293.2576799	281.2641813	713.4939564	711.0192359	714.1935752	714.3074388	714.3329221
21.1034685	9.607012611	12.50861854	293.15	293.15	293.150001	293.1500709	293.1655221	294.4388715	1083.547271	1089.249091	1118.189308	1119.211298	1119.351527
19.77790971	10.69381878	13.42983597	293.15	293.15	293.1500034	293.1503797	293.223854	294.3634504	935.0786762	946.1073589	953.2308963	953.5354916	953.6314172
22.26921975	10.80319333	11.00722316	293.15	293.15	293.1500002	293.150022	293.1541557	293.2403588	228.5202848	1903.599435	2000.013905	2002.652835	2003.045242
24.58644173	10.14188633	12.26245916	293.15	293.15	293.1500012	293.1500629	293.154075	294.7572035	975.2454425	1202.06749	1217.252124	1218.108934	1218.181929
20.60777892	11.15002462	11.84743811	293.15	293.15	293.1500006	293.1500689	293.1578109	293.4087912	662.8336743	1553.275476	1591.037759	1591.652493	1591.879139
21.28711942	12.64050623	10.54827603	293.15	293.15	293.1500003	293.1500498	293.1505806	293.0756634	318.1662828	2768.942254	2875.864063	2882.866293	2883.642088
27.43682709	7.95164821	13.56949792	293.15	293.15	293.1500072	293.1501353	293.1481438	294.7315464	681.1080923	695.7616897	696.1394449	696.4389659	696.565538
26.03125047	8.404150811	14.91001423	293.15	293.1500001	293.1500326	293.1514586	293.2885871	386.5082795	547.3503569	547.1717057	547.9227139	548.0219582	548.0675893
26.47176483	9.236442266	13.03897783	293.15	293.15	293.1500033	293.1501952	293.1597718	290.4056035	909.5343027	878.0586652	883.7717341	884.1512448	884.2109756
21.35079005	8.453077145	18.85654308	293.15	293.1500024	293.1505059	293.2845222	352.7722249	348.8950949	349.581644	349.6957356	349.7303929	349.7430295	349.7541675
23.3313786	8.995476508	15.12323721	293.15	293.1500001	293.1500242	293.1488164	292.9597865	447.4887198	550.936459	553.4451503	554.539282	554.6385314	554.6966376
18.95221808	10.97893244	16.29978019	293.15	293.1500004	293.1501327	293.1876499	293.5586554	502.1955734	510.3154863	512.1297724	512.4459594	512.4745939	512.4856702
19.09205912	11.60240863	11.67767738	293.15	293.15	293.1500009	293.1501406	293.1563386	295.5736831	493.234445	1765.268431	1786.878366	1790.242939	1790.438226
19.64143353	13.2767915	10.22885831	293.15	293.15	293.1500008	293.1500707	293.1492985	293.7605309	333.3641679	3500.771895	3522.633607	3528.504295	3529.336429
12.49059286	18.06084907	7.549836263	293.15	293.15	293.15	293.150001	293.1503619	293.1609362	295.4965233	419.7705971	18127.92327	18179.24463	18188.0181
12.99135856	16.86147134	8.386135224	293.15	293.15	293.1500001	293.1500004	293.1510858	293.1552257	299.1850673	472.7467953	11214.22146	11370.62918	11373.86182
17.02149433	15.98751087	5.951023761	293.15	293.15	293.15	293.1500002	293.15004	293.148202	293.3008512	301.6462569	10816.50396	25317.43119	25340.99051
14.62311693	16.44404922	7.148595224	293.15	293.15	293.15	293.1500002	293.1500655	293.1572032	293.5512913	381.1343382	17009.30114	17260.0345	17273.79474
14.91884101	15.62647121	8.574544236	293.15	293.15	293.1500001	293.1499996	293.1523294	293.0079735	303.8128216	978.7218919	8778.593083	9002.040826	9006.185089
16.49721013	14.48443233	7.583341888	293.15	293.15	293.15	293.1500008	293.1502032	293.1398726	293.7218391	314.8853085	10870.68724	11422.99347	11427.90071
15.26851312	17.05105316	5.763892632	293.15	293.15	293.15	293.1500001	293.1500331	293.1497605	293.419821	332.5470626	7252.867419	31708.09941	31724.66104
17.64032284	12.63005807	10.53983741	293.15	293.15	293.1500007	293.1500645	293.1514123	293.3778506	276.8516994	2879.871962	2983.683796	3008.057437	3008.65485
18.21158906	14.36362715	9.170598964	293.15	293.15	293.1500002	293.1500127	293.1511662	293.157321	305.1201762	4028.908437	5924.851418	6010.12014	6012.381226
9.885019441	16.86068208	10.21731311	293.15	293.15	293.1500007	293.1500075	293.1582708	292.925778	359.3832157	5607.529063	5737.815798	5738.905334	5740.109111
11.55583752	17.51965495	9.377936584	293.15	293.15	293.1500003	293.1499936	293.1550894	293.4079124	314.67492	7282.51062	8437.394102	8460.418933	8462.154526
13.03460448	16.3740633	9.931498703	293.15	293.15	293.1500003	293.1499964	293.1552819	293.2419511	312.4141825	5891.261622	5922.973931	5934.171904	5935.319804
14.52000951	15.50254619	10.50934952	293.15	293.15	293.1500008	293.1499813	293.174365	291.7768525	331.1074067	4065.567117	4246.18899	4277.916622	4279.046785
16.35617056	14.68475381	9.858150177	293.15	293.15	293.1500004	293.1500162	293.1516462	293.22314	331.1666553	5132.028376	4876.834829	4899.236951	4900.665925
17.130612	12.2756406	13.19617317	293.15	293.15	293.1500059	293.1506111	293.1811842	295.4841286	1222.975432	1188.339018	1195.582661	1196.081265	1196.23315
16.78183125	13.65485985	11.80955859	293.15	293.15	293.1500018	293.1501417	293.1741303	295.7407361	747.8089481	2112.115017	2150.286617	2153.730828	2153.987846
12.19858267	15.6628543	11.503138	293.15	293.15	293.1500029	293.1500165	293.1641204	294.2426584	432.2756226	3021.06897	3072.024678	3074.825664	3075.492807
11.26565152	14.32480447	12.89311598	293.15	293.15	293.1500071	293.150159	293.2057433	301.003845	1703.095557	1647.895328	1662.466811	1663.142946	1663.344043
10.50082688	15.47094492	13.85383806	293.15	293.1500001	293.1500317	293.1525301	292.909474	268.3101485	1312.9557	1360.603261	1368.298054	1368.645321	1368.832882
11.26369271	14.32387122	15.34318196	293.15	293.1500003	293.1500636	293.146776	291.7415013	717.2380624	787.7070127	806.6504092	808.4560992	808.5479739	808.5849711
12.86030715	13.44653852	13.87695046	293.15	293.1500001	293.1500115	293.1492928	293.1018103	286.2590072	1064.915594	1113.249089	1115.353981	1115.667025	1115.837836
14.78674709	12.36277857	15.15593167	293.15	293.1500002	293.1500359	293.1501124	293.5621674	560.6894895	712.2838859	718.2820008	719.2897155	719.42104	719.4845557
13.28218897	12.34032503	16.74751713	293.15	293.1500008	293.1501022	293.1458108	293.0162411	518.0735326	517.3183205	520.9346287	521.1436698	521.1632641	521.1711205
12.21797193	13.24232289	15.53489074	293.15	293.1500004	293.150084	293.1383646	292.9256544	683.77998	705.2439772	707.5428567	708.0657357	708.1591013	708.225341
15.82576831	14.50698169	12.32390346	293.15	293.15	293.1500061	293.1504796	293.251196	286.9876273	1647.775108	1966.206621	1986.495621	1989.250947	1989.649655
14.04077396	15.73183003	12.61956622	293.15	293.15	293.1500088	293.1493507	293.3889651	280.1985292	2015.240515	2049.293362	2060.719282	2063.127235	2063.479769
14.43893792	14.23156882	13.73025861	293.15	293.1500001	293.1500096	293.148608	293.4412816	291.0829391	1215.845767	1229.956311	1237.432646	1238.036222	1238.128045
16.1067722	13.2738628	14.61548336	293.15	293.1500001	293.1500389	293.1553065	293.9632722	355.0253096	864.4815518	874.3149868	875.1893524	875.3976114	875.5288026
18.67391545	12.5266306	13.10489232	293.15	293.15	293.1500052	293.1509614	293.2290251	305.5085957	1256.230929	1236.145638	1240.976056	1241.652999	1241.884251
3.753561733	18.24718892	25.73873889	293.15	293.1936292	305.9725523	306.4363961	306.440264	306.453275	306.4552466	306.4583583	306.4608735	306.4634552	306.4660702
2.669616042	18.05695644	25.85503837	293.15	293.199854	305.2521816	305.5518701	305.5708794	305.6010144	305.6012271	305.6034595	305.6044213	305.6055267	305.606721
2.660705861	19.43036448	24.26677481	293.15	293.1609987	313.5951393	320.6251138	320.6511451	320.8611521	320.8698386	320.8833111	320.887508	320.8921179	320.8966299
19.06589497	8.749635863	20.23623197	293.15	293.1500171	293.1569551	292.3126616	327.0877757	327.5748084	327.8698998	327.8920689	327.9004233	327.9057882	327.9108669
19.23072968	7.990348134	23.82977891	293.15	293.1508024	295.0895413	300.4952431	300.6476878	300.657519	300.6621256	300.663509	300.6645214	300.6655044	300.6665127
17.42105317	8.41511633	21.90637925	293.15	293.1501574	293.1583775	310.7965695	310.3497096	310.4892578	310.5082264	310.5136975	310.5169113	310.5198901	310.522853
19.88436724	8.101465071	21.92787427	293.15	293.1501066	293.1705417	309.2836935	309.3043807	309.2536571	309.2696194	309.2743259	309.2771534	309.2796804	309.2822146
16.94984497	8.872971968	23.60307447	293.15	293.1512032	294.0977988	302.180658	302.4869531	302.5072106	302.5108903	302.5121864	302.5130525	302.5139309	302.514866
20.06589414	9.782800142	17.87681589	293.15	293.1500019	293.1504126	293.3016388	325.3933543	389.0530551	392.3826881	392.7163092	392.777588	392.7919971	392.8037296
18.26109502	11.59622898	18.04545643	293.15	293.1500032	293.1510225	293.3599097	352.3415509	407.5378953	410.9795027	411.2956971	411.3433604	411.3600407	411.3750264
9.945584356	16.52735156	12.3764189	293.15	293.15	293.150012	293.1495251	293.2480057	295.5100918	2201.243194	2465.861564	2503.248778	2504.324788	2504.725326
4.152184879	16.70468872	18.24936578	293.15	293.1500122	293.15484	293.0491289	455.5533706	515.4018343	512.3030225	514.6326127	514.6245639	514.6677257	514.6948632
3.7295898	17.85367875	20.89656397	293.15	293.150134	293.2350851	320.5007027	377.6212412	381.5009379	381.4571428	381.7130015	381.7417241	381.7754549	381.8070305
4.845058923	18.06453199	18.08740345	293.15	293.1500081	293.1537086	293.2812371	448.5932233	567.7840774	568.7552809	570.0417139	570.0498225	570.1040493	570.1515309
3.069374752	19.35226487	20.21120087	293.15	293.1501107	293.2134598	288.2153425	424.1474144	431.5901629	432.2609448	432.7164044	432.6957986	432.7076358	432.7169921
3.955391656	19.4010963	18.71999886	293.15	293.1500231	293.1618762	292.0812574	546.7103923	542.6281457	545.5768961	546.9120603	546.8248615	546.8209928	546.81313
4.349750945	19.67855809	16.93327044	293.15	293.150004	293.1527062	292.9042183	289.7831557	791.5576574	821.0415487	828.7517533	828.4974229	828.6672102	828.7800455
3.671045327	21.37030226	15.27535619	293.15	293.1500012	293.1505086	293.1201587	294.6456841	1280.050908	1519.447819	1569.606826	1567.972586	1568.159734	1568.168062
3.219970259	20.90987741	18.02533253	293.15	293.1500141	293.1592754	291.8281833	482.2319731	695.1827111	689.825989	698.5047166	698.1610167	698.2478406	698.2987606
7.589540601	14.79966776	22.99058067	293.15	293.1507649	293.1670101	318.2486155	319.0959333	319.2305691	319.2395213	319.2483094	319.2531132	319.2576984	319.2623377
6.62870369	15.68853717	24.42953027	293.15	293.1565463	307.5804271	309.3479117	309.5053551	309.5296245	309.5321658	309.5355629	309.538067	309.5405806	309.5431431
5.104306379	17.38174401	20.18049134	293.15	293.1500469	293.1579495	290.3719087	401.8032776	403.4652372	403.5016892	403.627784	403.6440043	403.6620989	403.6799935
6.009205588	16.21673413	21.32442137	293.15	293.1500739	293.2074244	340.5350257	353.8070656	353.6288584	353.6745428	353.7080066	353.7163397	353.72411	353.7321499
4.929602083	16.89975094	22.00186536	293.15	293.1501861	293.3359603	343.7021152	343.0521948	343.4512585	343.4387275	343.4753913	343.480994	343.4874781	343.4940819
3.701016821	18.10859802	22.87075657	293.15	293.1507969	293.2802794	334.0438026	334.2048407	334.3324315	334.3431398	334.3584586	334.3623073	334.3675458	334.3734958
5.717903867	16.85196637	25.19543212	293.15	293.1322897	306.9596702	307.0016843	307.0377758	307.0444817	307.0463135	307.0483705	307.0501781	307.0520757	307.054061
5.422578577	17.3335027	23.87203199	293.15	293.1501415	300.6358339	318.0080552	318.1478549	318.1782673	318.1837886	318.1897323	318.1936806	318.1977514	318.2019004
3.194498072	20.7569506	22.35859114	293.15	293.1506595	293.5974145	366.1895586	360.6233032	363.3145855	363.2633739	363.4344543	363.4349609	363.4443341	363.4532518
4.426348614	19.23823018	22.10939676	293.15	293.1507418	293.2693155	358.0721832	355.8264857	357.1305376	357.1266495	357.1789897	357.1774584	357.1786518	357.1802551
3.825075055	20.58004572	23.12346456	293.15	293.1530161	293.5385502	343.5414832	342.9688353	343.221004	343.2172466	343.2336094	343.236111	343.2401678	343.2450193
11.25211767	12.73803763	24.55248844	293.15	293.1594484	302.956615	303.8762519	303.8415754	303.8474273	303.848537	303.8490394	303.8491181	303.8492712	303.849546
11.43951063	12.06839498	25.92401053	293.15	293.1817528	298.7555922	298.8225198	298.8252206	298.8270026	298.8280706	298.8290872	298.830068	298.83105	298.8320373
7.516741546	15.98821241	17.81026325	293.15	293.1500039	293.150819	293.5511963	352.0802389	532.3961694	531.422041	532.0047851	532.1203622	532.1665885	532.2099512
9.103574776	14.40561031	17.9297804	293.15	293.1500039	293.1507598	293.1355437	361.1433929	475.051818	479.6811126	479.9920259	480.0947832	480.1243209	480.1522788
8.017816941	15.09449473	19.89621746	293.15	293.1500217	293.156521	292.7859243	381.3474263	385.5415882	386.2335158	386.3515314	386.3706265	386.3749761	386.3794843
8.958718661	16.47424524	14.85494486	293.15	293.1500003	293.1501932	293.1628238	292.6068899	534.4422657	1099.247399	1112.615832	1114.741518	1114.941057	1115.078134
9.698236239	15.54492828	16.24108893	293.15	293.1500006	293.1502964	293.1230834	296.5288495	707.9328919	711.4823208	712.1185509	712.8448404	712.9181988	712.9734932
12.79895803	14.64441925	16.99329835	293.15	293.1500015	293.1503776	293.1413048	283.8484483	552.818374	563.9716844	565.9885406	566.2185298	566.2879038	566.3508508
11.02057973	14.91323402	17.35873477	293.15	293.1500025	293.1503689	293.0538364	292.0939053	539.5950599	537.8470337	539.9103345	540.0845672	540.1028511	540.1173709
10.69305096	13.89479282	18.67848066	293.15	293.1500082	293.1516005	293.2574618	421.6605455	421.2447413	421.8950173	422.2622647	422.3084804	422.3180291	422.3272508
11.07729053	12.90089104	19.91101885	293.15	293.150023	293.1585652	293.0589698	364.0563308	362.587907	362.8511163	362.9220606	362.9322393	362.9361618	362.9404755
8.87361508	13.57418132	21.88757465	293.15	293.1502963	293.1889446	328.5672681	327.8292842	327.9006157	327.9366139	327.9536386	327.9616192	327.9686383	327.975635
6.506089454	17.94464477	18.88329587	293.15	293.1500084	293.1513311	293.1987557	513.4252433	490.0044392	491.1912637	491.7068258	491.8112354	491.8550444	491.8963836
9.475620775	14.19820978	20.05731307	293.15	293.1500538	293.1612422	291.2634788	369.5841547	370.4827472	370.7133453	370.7846924	370.8046949	370.8188109	370.8328206
7.861212115	17.41972882	19.40559272	293.15	293.1500126	293.1534342	294.0734183	440.0894945	444.1459924	442.7551285	443.0743781	443.0977128	443.0920189	443.0868887
8.536489306	17.2010871	17.26360734	293.15	293.1500025	293.1514462	293.3554484	280.2966318	637.7745364	632.2715085	635.60013	635.8067362	635.8420722	635.8699586
8.288611492	16.0506437	21.48559918	293.15	293.1502091	293.1690543	344.2838913	347.4723033	348.3350032	348.3118063	348.3538167	348.3702628	348.384069	348.3977138
6.876979347	17.38158686	20.6722525	293.15	293.1500672	293.1752078	305.4723989	381.3891116	383.2006075	383.1829159	383.2460175	383.2636189	383.2777237	383.2918528
6.730171834	17.16652109	22.68699731	293.15	293.1505711	293.1579208	330.9013557	332.1977572	332.378935	332.3890109	332.4016292	332.4083424	332.414857	332.4214351
13.766125	12.82117814	18.23535591	293.15	293.1500063	293.1521054	292.5869668	389.4596258	422.9629933	425.1542453	425.5545252	425.6162875	425.6475273	425.6763537
10.98598845	12.88202316	23.17247701	293.15	293.1513036	293.1263815	312.3100808	312.0712833	312.0936602	312.1025141	312.1081874	312.111056	312.1136951	312.1163819
11.16259163	13.33417694	21.25513297	293.15	293.1500956	293.2014017	324.7362605	336.0445016	335.9601435	336.0010347	336.0233094	336.0327469	336.040954	336.0492007
13.81327849	10.51498282	21.19427943	293.15	293.1500794	293.1775264	313.4059187	323.7477762	323.8978829	323.9574874	323.9766339	323.986606	323.9952779	324.0037967
13.07175829	12.52826089	20.41984486	293.15	293.1500709	293.1662844	293.3329358	346.3446919	346.5466743	346.8070581	346.8629263	346.8746861	346.8822202	346.8896212
12.29386906	14.40513847	19.26865905	293.15	293.1500167	293.1509286	293.6888092	399.4927687	400.0573919	400.0874238	400.4295947	400.4656354	400.4799307	400.4934317
13.17258072	11.7025921	22.78895226	293.15	293.1513418	293.0549093	310.5705441	311.9661294	312.0488435	312.0631734	312.0704855	312.0731164	312.0753087	312.0775464
15.04223557	10.61218994	23.56897318	293.15	293.1507905	294.0853973	304.7999006	305.0351665	305.0533931	305.0587497	305.062179	305.064936	305.067618	305.0702919
15.67799177	11.21239746	21.94051714	293.15	293.1501394	293.1668983	318.1590546	317.3171603	317.5164197	317.5688006	317.5788389	317.5826528	317.5859836	317.589354
12.67597764	12.94391962	24.76846346	293.15	293.170117	302.936083	303.0648626	303.0657049	303.0756264	303.077665	303.0794249	303.0809611	303.0825285	303.0841472
12.91569507	13.15978627	23.63994345	293.15	293.1525214	295.0519694	308.9624596	309.101421	309.1485715	309.1554009	309.1583402	309.1596963	309.1610167	309.162444
15.04416725	11.9561453	20.07315128	293.15	293.1500376	293.1465046	290.8012205	347.1580603	349.2323315	349.7439842	349.8076978	349.8236466	349.8349305	349.8459133
15.9042977	12.86710204	17.74348095	293.15	293.1500035	293.1501996	293.0820477	324.1516076	442.8933841	452.3108986	452.9243538	453.0482593	453.0930394	453.1317908
4.096286248	18.70739249	24.0076226	293.15	293.1530224	305.9411285	321.2031084	321.1377101	321.226942	321.2269776	321.2341404	321.2365982	321.2396997	321.2431841
3.93500512	21.03228872	24.36105557	293.15	293.1637255	318.8705822	325.3719026	325.2546793	325.3793579	325.3739307	325.3808398	325.3816395	325.3833445	325.3855674
4.855017274	18.51851833	25.3198402	293.15	293.146681	309.0957672	309.3091056	309.3271211	309.3420491	309.3436606	309.3461332	309.3480531	309.3501351	309.3523494
4.238321697	20.15052712	25.42603075	293.15	293.18276	311.5672381	312.0441312	312.045831	312.0635488	312.0647	312.0674036	312.0694927	312.0718282	312.0743516
4.345242838	19.09723346	26.1576314	293.15	293.2704788	305.419712	305.5624254	305.5669947	305.5723179	305.5734546	305.5750956	305.576714	305.5785214	305.5804857
3.359204415	19.44369045	26.64131855	293.15	294.3954836	303.7290939	303.843286	303.8469576	303.8541579	303.8551722	303.8564775	303.8576224	303.8589012	303.8602894
9.709133809	14.73762138	23.5835886	293.15	293.1508986	294.7646459	313.5331495	313.3327155	313.3809952	313.3906573	313.3972308	313.4012524	313.4050893	313.4089573
8.314376863	14.2908002	24.4957964	293.15	293.1564678	305.0587665	306.4806848	306.5217346	306.5376076	306.5398202	306.541595	306.5430102	306.544474	306.5460203
10.61344145	13.92933693	25.25834267	293.15	293.1793087	302.1217429	302.4528114	302.4681629	302.4716456	302.4738199	302.4759129	302.4778567	302.479789	302.4817216
8.855039353	13.92456466	25.63707851	293.15	293.1798681	301.1156698	301.2256742	301.2348903	301.2374692	301.2384717	301.2394706	301.2404256	301.241436	301.2425059
4.145217961	18.06075735	27.31656143	293.15	298.5581676	300.023121	300.0635787	300.0666694	300.069866	300.0709786	300.0723084	300.0735545	300.0748329	300.0761367
32.83395065	7.739045386	3.121228799	293.15	293.15	293.15	293.15	293.1500001	293.1500327	293.149557	293.2327481	290.2985681	13723.77524	23486.19113
35.68278672	7.674533263	3.051993964	293.15	293.15	293.15	293.15	293.1500001	293.1500317	293.150171	293.2258187	294.5071683	11477.45346	22614.17323
36.76823156	8.260014551	3.84011338	293.15	293.15	293.15	293.15	293.1500001	293.1500855	293.1514782	293.5086302	329.7274951	16870.79567	17294.01767
27.68547429	9.635492301	3.748486553	293.15	293.15	293.15	293.15	293.1500007	293.1500017	293.1556574	293.3452694	280.168118	24254.40416	25074.33179
25.70724256	10.01158838	2.844825902	293.15	293.15	293.15	293.15	293.1500002	293.1500055	293.1526648	293.230873	288.1505319	11627.57653	32356.93694
7.426287605	21.78885007	5.001879452	293.15	293.15	293.15	293.15	293.1500421	293.1499732	293.285554	311.5084657	564.6140254	23624.42041	23634.4697
5.09856041	23.90463309	4.759472482	293.15	293.15	293.15	293.1499996	293.1500726	293.1491263	293.373016	293.1129832	800.6400491	16919.11596	16952.93789
3.860352185	24.86334549	4.134634799	293.15	293.15	293.15	293.1499997	293.1500713	293.148791	293.4555257	289.6144796	571.1924994	11866.51564	11925.63522
4.159280467	23.6354459	2.660526309	293.15	293.15	293.15	293.1499999	293.1500114	293.1497859	293.1928226	292.8293637	337.9346752	1645.517116	7876.674253
3.05195843	25.05480401	2.989518173	293.15	293.15	293.15	293.1499999	293.1500221	293.1496366	293.2424182	292.668248	448.5705192	4364.062472	7576.227811
10.41905982	18.25511261	3.553137532	293.15	293.15	293.15	293.15	293.1500035	293.150203	293.1792631	293.307783	194.0739412	19046.4508	20002.42051
14.55392498	16.71823405	2.835732213	293.15	293.15	293.15	293.15	293.1500002	293.1500113	293.1521591	293.2229225	299.9637202	7160.567405	17793.28011
13.46417269	17.93258315	3.538387134	293.15	293.15	293.15	293.15	293.1500007	293.1500811	293.1668649	293.4829871	307.5542241	19020.26892	20254.27349
12.24355703	18.04757962	2.637178918	293.15	293.15	293.15	293.15	293.1500007	293.1500416	293.1547502	293.2670354	295.7077948	3049.415478	14307.09208
9.855762056	19.43967722	2.636424179	293.15	293.15	293.15	293.15	293.150001	293.1500248	293.1543373	293.5393898	294.3520093	2674.466772	12348.28216
8.873620964	21.32406835	4.779885969	293.15	293.15	293.15	293.1500001	293.1500236	293.1507373	293.2159393	297.1076261	137.9410139	22525.77228	22536.9884
5.666839666	23.55750355	3.85519412	293.15	293.15	293.15	293.1499999	293.1500142	293.1499295	293.1806559	293.5265861	360.6021293	12278.56606	12400.12627
7.273899301	21.94189896	3.641423578	293.15	293.15	293.15	293.15	293.1500086	293.1500284	293.1695994	295.8272067	491.5963515	13213.37736	13678.69829
5.960379364	22.22507672	3.074228235	293.15	293.15	293.15	293.15	293.1500042	293.1499703	293.1625579	293.3812297	334.1936002	6934.813316	10747.6602
7.61559629	20.80350581	2.845192414	293.15	293.15	293.15	293.15	293.1500009	293.1500106	293.1528718	293.3009503	305.7689065	4795.033039	11575.05866
8.828488025	21.52695857	3.665943946	293.15	293.15	293.15	293.15	293.1500024	293.1500643	293.1590036	293.9880946	266.0919603	13958.51222	14404.02867
8.206558058	23.0675807	4.150300005	293.15	293.15	293.15	293.1500001	293.1500182	293.1502209	293.1195862	294.455971	762.9475182	14525.90726	14570.69492
23.57280034	11.79473995	4.513370075	293.15	293.15	293.15	293.15	293.1500016	293.1500298	293.1868054	294.3773952	237.4935722	24926.09152	25238.46734
26.0621777	11.52151342	3.740157808	293.15	293.15	293.15	293.15	293.1500006	293.1500131	293.1567467	293.2294279	305.3570304	30699.89941	31193.98413
22.21047472	11.97926607	3.318027649	293.15	293.15	293.15	293.15	293.1500006	293.1500365	293.1659142	293.0774924	190.9955069	28704.26028	33605.83293
21.43232433	12.38481938	2.460446433	293.15	293.15	293.15	293.15	293.1500002	293.1500101	293.153534	293.0904955	281.8229784	2096.000254	23477.5011
28.5611651	10.03718621	3.216918863	293.15	293.15	293.15	293.15	293.1500001	293.1500247	293.1501586	293.2070481	293.7731174	21680.09384	30445.2296
24.28519428	12.38252813	2.442368984	293.15	293.15	293.15	293.15	293.1500003	293.1500012	293.1548077	293.174042	273.6999013	32.49252512	21731.69126
45.39205769	7.358353204	3.716238393	293.15	293.15	293.15	293.15	293.1500001	293.1500312	293.1506292	293.2264202	293.0519261	12684.0646	13238.02126
53.53856941	5.450371988	3.338163563	293.15	293.15	293.15	293.15	293.1500001	293.1500054	293.1498672	293.1711838	294.2530709	7665.160196	9774.596246
51.12370379	5.895960641	3.276439815	293.15	293.15	293.15	293.15	293.1500001	293.1500054	293.1497016	293.1687058	293.8044054	8328.144208	11361.46539
48.48901645	5.994329256	3.26191696	293.15	293.15	293.15	293.15	293.1500001	293.150007	293.1498325	293.1973717	291.5917365	8941.705001	12484.8326
57.46227749	2.920748206	2.552733744	293.15	293.15	293.15	293.15	293.1500003	293.1500152	293.1500653	293.2139537	299.5312125	637.3819926	8698.50226
47.01441056	7.517774754	3.154402604	293.15	293.15	293.15	293.15	293.15	293.1500079	293.1498954	293.2040956	287.4727333	9941.625718	16154.15362
50.61640938	5.729727759	5.535286365	293.15	293.15	293.15	293.15	293.1500016	293.150071	293.1385684	292.7376907	591.7799305	4719.97664	4742.977656
54.18162255	3.156939325	8.489938442	293.15	293.15	293.1500001	293.1499874	293.1503841	293.1604583	293.8397242	315.2551051	1182.259328	1191.049672	1191.699108
55.94812399	4.836807795	2.669248414	293.15	293.15	293.15	293.15	293.1500001	293.1500116	293.1499379	293.1905684	296.6740909	1647.630913	10956.49235
55.42647907	4.917085048	4.71288905	293.15	293.15	293.15	293.15	293.1500013	293.1500964	293.1467347	293.411684	326.7601072	5079.459234	5101.626756
53.76199542	5.071613362	6.152061885	293.15	293.15	293.15	293.1499999	293.1500036	293.1502883	293.1389929	296.5113176	2110.798321	3198.490587	3203.763257
52.22556081	4.547688656	7.098369202	293.15	293.15	293.15	293.1499995	293.1500139	293.151228	293.0908104	290.8071652	2243.380825	2257.899441	2259.570309
52.17757415	5.567228634	6.496198266	293.15	293.15	293.15	293.1499999	293.1500047	293.1503275	293.1201786	293.5897157	2842.699763	3121.010468	3125.894009
52.81201443	4.292293001	8.701191462	293.15	293.15	293.15	293.1499974	293.1500812	293.1521875	293.3689479	445.5976327	1262.329955	1280.344307	1280.86947
51.77612733	5.333929393	8.198153898	293.15	293.15	293.15	293.1499993	293.150036	293.1521122	293.0430283	291.7311174	1693.941619	1704.798054	1705.374773
54.80252556	6.023165255	4.198881896	293.15	293.15	293.15	293.15	293.1500004	293.1500322	293.149574	293.2498229	310.4691891	7045.921417	7174.261823
54.40053234	6.848536983	3.340408354	293.15	293.15	293.15	293.15	293.1500001	293.1500077	293.1501213	293.1694883	296.5881761	8832.334948	11151.72251
53.77428906	5.38242668	4.633409039	293.15	293.15	293.15	293.15	293.1500004	293.1500167	293.1499584	293.1820288	302.0447583	5794.948436	5834.173304
54.01102454	6.965900936	3.993134819	293.15	293.15	293.15	293.15	293.1500002	293.1500272	293.1502348	293.2187931	304.395637	8832.541271	8862.558371
52.64100766	6.27577051	5.096793733	293.15	293.15	293.15	293.15	293.1500007	293.1500395	293.1444025	293.307656	300.5892814	5590.618916	5607.072097
52.44892233	6.995133902	4.075821458	293.15	293.15	293.15	293.15	293.1500002	293.1500128	293.1498805	293.2738866	297.3039895	9009.921735	9053.61929
53.89104908	5.972385897	5.633676145	293.15	293.15	293.15	293.15	293.1500017	293.1501429	293.1386584	293.9644462	796.2285826	4260.874138	4266.264679
34.85809617	4.396974655	8.903818965	293.15	293.15	293.1500005	293.1499276	293.149865	293.332156	307.2003204	910.714679	1743.343258	1764.941748	1765.63268
34.2515477	3.281933311	9.960921103	293.15	293.15	293.150001	293.1498488	293.1520751	293.4703576	301.9195309	1260.199188	1144.356045	1153.62599	1154.518061
37.1410422	3.538718087	9.982575	293.15	293.15	293.1500008	293.1498774	293.1526438	293.3928657	301.5876857	1220.98248	1116.2053	1120.613263	1120.984964
37.4181204	4.364840126	8.058882826	293.15	293.15	293.1500001	293.1499921	293.150128	293.1723907	294.0401416	255.5441023	2243.161162	2243.065673	2244.495035
36.91961595	5.401198664	7.164758147	293.15	293.15	293.15	293.1499972	293.149999	293.1592434	293.6688995	312.8517284	3485.535512	3483.72067	3490.10548
34.70686649	5.48135325	9.268178616	293.15	293.15	293.1500001	293.1499942	293.1500512	293.1640125	295.8790963	1380.845738	1738.255775	1755.204414	1755.834511
34.6749563	5.100838006	10.87063413	293.15	293.15	293.1500006	293.1499314	293.1500402	293.3916816	292.3416064	997.891819	1026.188912	1029.782881	1029.898803
36.43704499	4.32418317	11.5050341	293.15	293.15	293.1500021	293.1497408	293.1525353	294.1864343	309.6152131	778.3573505	794.3797733	795.1540665	795.3138596
29.01428685	6.395831739	15.3469755	293.15	293.1500001	293.1500415	293.1510271	292.7349298	425.5697762	450.2452662	452.6518238	453.1511901	453.2189869	453.2487226
28.50129655	6.118048413	13.43471984	293.15	293.15	293.1500062	293.1501002	293.1555341	296.5111562	623.6225482	624.9414452	628.5398883	628.8805946	628.9425362
29.80063897	5.348185963	14.69005433	293.15	293.15	293.150018	293.1506001	293.0748424	321.0563003	475.1912256	473.1475057	474.1563734	474.2623494	474.2734768
29.7464055	6.101061218	10.90484304	293.15	293.15	293.1500006	293.1500099	293.1495198	293.664681	251.7493217	1167.186384	1188.733186	1192.118287	1192.369579
29.99278212	5.390505605	12.64052431	293.15	293.15	293.1500017	293.1500085	293.1480246	293.4524556	721.1020158	685.4731255	704.1528671	705.4689879	705.4740324
31.61301415	4.886974819	14.05729839	293.15	293.15	293.1500143	293.1507248	293.0068056	285.0278512	506.9115959	503.8259285	506.4082819	506.5621896	506.5388717
31.28240053	5.553295951	10.97834732	293.15	293.15	293.1500005	293.1499989	293.1489861	293.2328888	284.6738531	1067.955477	1086.1418	1088.98732	1089.194694
31.46043272	5.083465846	12.30714659	293.15	293.15	293.1500016	293.1500599	293.1419229	294.0916904	638.0312741	729.137867	733.2323438	733.7123293	733.7755037
28.5211215	7.324459315	12.14705081	293.15	293.15	293.1500019	293.1500395	293.1521755	293.5297892	703.080496	920.3590281	940.5533025	941.8632312	941.9490428
42.20432815	5.671104689	6.672575301	293.15	293.15	293.15	293.1499998	293.1500077	293.1529379	293.2099332	287.1137069	3777.955264	3828.060918	3839.96083
40.95035977	4.15830682	8.930350952	293.15	293.15	293.1500003	293.1499851	293.150123	293.2452053	294.6954868	761.049941	1513.525145	1529.116157	1529.696642
40.0174689	3.232068023	9.96551106	293.15	293.15	293.1500016	293.1498775	293.1514145	293.5713422	303.3948363	1108.089726	1035.116702	1042.734204	1043.079604
38.92694382	5.040911193	8.097827295	293.15	293.15	293.1500001	293.1499954	293.1501056	293.1691637	293.2771875	293.1408293	2272.550505	2305.097462	2306.183993
38.98887913	4.308983585	9.119724154	293.15	293.15	293.1500002	293.1499795	293.1504244	293.2025593	295.5549128	997.9536131	1503.936448	1516.865814	1517.409504
38.67631933	3.893898565	11.59226966	293.15	293.15	293.1500016	293.1497802	293.1564818	293.6271267	333.1362956	720.9588512	729.6625688	730.8085304	730.8340295
38.6153299	3.489025088	12.38902356	293.15	293.15	293.1500146	293.1480428	293.1848281	296.4407635	557.0518731	606.5434919	595.6117676	596.8796877	597.0348149
40.03932995	3.675377022	12.4740872	293.15	293.15	293.1500027	293.1497809	293.1508873	293.918554	560.9426745	579.7757151	582.6146278	582.8157726	582.8621453
41.33120939	2.992944781	12.37885906	293.15	293.15	293.1500119	293.1492312	293.1664784	295.6077535	524.8861455	568.1505414	562.183491	563.1245981	563.1895948
42.28844079	4.577346994	10.15760411	293.15	293.15	293.1500005	293.1499844	293.150139	293.2563151	296.5360597	1054.165376	1059.097058	1063.735266	1063.874809
43.68634462	4.425900409	10.87967993	293.15	293.15	293.150001	293.149928	293.1500526	293.2328705	293.0467968	824.760342	837.8871467	839.6888163	839.8533112
42.82696631	4.026868736	12.71895378	293.15	293.15	293.1500088	293.150072	293.1402887	296.4333686	568.5665238	546.6327294	549.2152032	549.6165793	549.6642172
42.70551422	2.938280676	14.80729121	293.15	293.1500001	293.1500958	293.14455	293.1796234	320.5338394	393.5274282	392.0456025	391.3418649	391.5232693	391.5252248
40.766141	4.140527021	11.18816899	293.15	293.15	293.1500022	293.1499119	293.152649	293.6842755	274.2826545	784.7010489	794.2371201	797.3534445	797.4816091
41.03779234	3.825195934	13.42506531	293.15	293.15	293.1500184	293.1493985	293.1637264	296.506168	482.418458	491.6864957	489.8708579	490.1732797	490.1995249
37.03312511	5.032826734	9.86606828	293.15	293.15	293.1500003	293.1499685	293.1503166	293.3081909	294.1247465	1333.308509	1322.710193	1328.71302	1329.084748
38.62266043	4.659145936	10.67174373	293.15	293.15	293.1500007	293.1499281	293.1519249	293.3217905	294.6278209	981.2860578	983.2415937	985.5964697	985.78387
39.3120795	4.061511799	14.08852665	293.15	293.1500001	293.1500381	293.1456185	293.2709287	290.0557572	453.6328508	454.4017367	454.5921379	454.7252739	454.763604
39.95492454	3.018918896	14.80543908	293.15	293.1500002	293.1501125	293.1418521	293.1849428	324.0404062	397.4495699	399.8723529	399.0317305	399.1816424	399.2094037
37.15357673	3.502016563	14.82400708	293.15	293.1500001	293.1500804	293.1358586	293.4830234	327.7411012	409.1858585	413.0648306	411.980645	412.1066655	412.1389734
35.43463015	6.215492951	7.558114695	293.15	293.15	293.15	293.1499982	293.1500238	293.1566291	293.9923452	333.3257679	3280.413072	3401.024299	3403.074933
40.19726166	6.468242268	6.098010317	293.15	293.15	293.15	293.1499999	293.15001	293.151916	293.2185796	293.6202798	3232.043896	5434.671204	5451.148781
37.98914797	6.825357719	7.235735235	293.15	293.15	293.15	293.1499991	293.1500188	293.1572468	293.9050626	292.5641053	3837.363107	3887.23469	3891.213214
38.86886182	5.955593413	7.181008725	293.15	293.15	293.15	293.1499996	293.1500188	293.154521	293.669849	270.6589279	3494.535193	3536.065414	3540.540658
43.46801238	6.702802427	6.953389151	293.15	293.15	293.15	293.1499998	293.1500157	293.1543556	293.433832	277.2403282	3726.296329	3759.523127	3763.069353
40.67706399	5.807444878	8.048582528	293.15	293.15	293.15	293.1499995	293.15004	293.1609208	293.1672454	256.3445364	2413.145968	2451.684368	2453.396268
42.88118226	6.394709547	8.432767555	293.15	293.15	293.15	293.1499992	293.1500894	293.1675518	294.5897442	312.616074	2157.52958	2171.185003	2172.775938
41.9530745	5.830950261	9.508601853	293.15	293.15	293.1500001	293.1499963	293.1502144	293.1864324	294.9516116	1364.759149	1457.278836	1463.302551	1463.709981
31.64282544	4.274716348	21.03518639	293.15	293.1500133	293.1630825	298.9254062	305.6140659	305.1761754	305.3345539	305.344576	305.3483841	305.3504871	305.3522671
32.87936099	3.320358633	22.3415939	293.15	293.150044	293.18219	299.5791055	299.2420231	299.3545968	299.4783772	299.4842488	299.4910152	299.4927851	299.4939802
32.40873366	4.322740683	18.73082026	293.15	293.1500021	293.1510436	293.0499014	324.5267472	321.8140342	323.3623572	323.4288043	323.4502494	323.4550567	323.4572881
34.31759396	3.206583806	19.99742671	293.15	293.1500058	293.1540769	292.4457872	306.793328	307.4264707	308.6196855	308.641105	308.730752	308.7392653	308.7414153
31.00747421	5.24810009	19.07668823	293.15	293.1500035	293.1524062	293.5225458	325.2952153	322.5849959	323.3703502	323.4099092	323.4240842	323.4316956	323.438084
33.70824412	4.332356087	20.36754377	293.15	293.1500066	293.1512976	293.1274505	308.411916	308.0377252	308.5011248	308.5062819	308.5224907	308.5211248	308.5186842
34.3398325	4.360075659	21.82615241	293.15	293.1500386	293.1652283	301.6966427	301.5781931	301.5827904	301.6272308	301.6296063	301.6311766	301.6320788	301.6329183
35.80827851	3.366451935	22.32290556	293.15	293.1500414	293.1872763	299.2084101	298.9927932	299.0719313	299.1761316	299.1819973	299.187042	299.1882618	299.1890383
29.59118765	4.442735556	24.06588488	293.15	293.1504396	295.0767093	296.9252568	296.9773864	296.9754266	296.9793919	296.9801191	296.9805306	296.9809746	296.9814361
31.54423671	4.234422262	23.03949241	293.15	293.1501015	293.1500549	298.5407716	298.5687031	298.5732456	298.5991304	298.6006712	298.601365	298.6019008	298.6024074
33.7343511	4.27218713	23.18222405	293.15	293.1501712	293.1821463	298.0719627	298.0630461	298.0721971	298.0898722	298.0905326	298.0916968	298.0919232	298.0921134
31.43778064	3.414789353	23.90312061	293.15	293.1504647	294.3327102	296.6262319	296.6234912	296.6325154	296.6456696	296.6466813	296.6471344	296.6474608	296.6477626
30.00486219	3.25266057	25.37005012	293.15	293.1523442	294.9844262	295.1006795	295.104129	295.105601	295.1079694	295.1081595	295.1082084	295.1082787	295.1083674
30.49036813	4.325415715	25.02147764	293.15	293.1503335	295.6533988	295.6720001	295.6795014	295.6796618	295.6805648	295.6808395	295.6811032	295.6813982	295.6817222
34.32635792	3.328619947	23.94664983	293.15	293.1506733	294.4312491	296.3581705	296.3308061	296.3463691	296.3583182	296.359302	296.3604467	296.3610525	296.3615974
32.88141411	3.01711034	25.56062013	293.15	293.1533925	294.722748	294.8197172	294.8171162	294.8186717	294.8202569	294.8203909	294.8205498	294.8206663	294.8207937
5.865934793	18.25123892	26.17872588	293.15	293.214356	304.1152443	304.2161471	304.2255369	304.2296309	304.2317059	304.2338605	304.2359389	304.2380444	304.2401756
5.632430244	16.6788829	27.53875388	293.15	298.4351432	298.4626521	298.4982312	298.5010896	298.5026114	298.5034799	298.5044119	298.5053224	298.5062514	298.5071967
24.41033941	8.425907082	16.76408278	293.15	293.1500003	293.1501514	293.1482773	292.6159221	409.4825022	417.6488181	417.8165148	417.9623155	417.9910553	418.0102334
23.51847098	9.113572576	18.6875728	293.15	293.1500044	293.1510494	292.9122579	357.6529979	355.7136792	356.5674089	356.659631	356.6831538	356.6937355	356.7036627
22.67093604	7.197123281	21.57020277	293.15	293.1500318	293.1746875	308.7338327	309.217785	309.2420721	309.2840263	309.2890973	309.2912889	309.2930099	309.2947515
22.60568776	8.62955433	20.34329397	293.15	293.1500167	293.1526212	293.0797083	324.287406	324.3167421	324.4349838	324.449648	324.4574582	324.4626997	324.4678839
24.4310617	9.516563193	20.35492423	293.15	293.150022	293.1532371	293.1062277	326.8806331	326.8275303	326.8795768	326.8942648	326.9015603	326.9074484	326.9132681
21.26971754	8.991393805	20.9975211	293.15	293.1500424	293.1568534	304.535351	318.3338401	318.6874041	318.7487378	318.7590161	318.7626696	318.7653087	318.7680194
24.22968704	7.579150049	22.22937823	293.15	293.1501221	293.2183744	305.6283981	305.8503428	305.829336	305.8471034	305.8517157	305.8548191	305.8576391	305.8604327
17.00682387	10.88658412	19.7996575	293.15	293.1500116	293.1539926	292.9531953	343.4924422	347.3542222	347.772463	347.828735	347.8455074	347.8574318	347.8689669
18.67265811	10.45909392	19.18333445	293.15	293.1500098	293.1518045	293.9799735	359.7183375	357.7718065	358.1740379	358.2514763	358.2714869	358.2827599	358.2933746
20.80153688	10.18082138	19.94830681	293.15	293.1500163	293.1534176	293.1709576	337.4934803	338.1362949	338.3746562	338.4285718	338.4426361	338.4492624	338.4555966
19.84465898	9.908371477	21.20553648	293.15	293.1500537	293.1516428	311.3948929	319.4573122	319.8485735	319.9209689	319.9370021	319.9404207	319.9423206	319.9443408
16.81754095	13.10718777	19.56841612	293.15	293.1500103	293.1505582	293.1648551	366.7932885	370.71682	371.2319787	371.3403098	371.3574523	371.3678891	371.3780115
17.85867499	10.45071431	21.23527067	293.15	293.1500566	293.1651595	313.5871278	321.8581701	321.9199674	321.9975376	322.0079033	322.0126847	322.0168286	322.0210387
16.73757093	10.4683216	22.61939216	293.15	293.1503523	293.147156	309.9573588	309.8385951	309.9522493	309.9727921	309.9761137	309.977773	309.9793654	309.981073
17.15582131	12.27893727	21.62304034	293.15	293.1500858	293.1585915	325.5680273	322.9493078	324.2059064	324.3116426	324.3313566	324.3361111	324.3397121	324.3432928
17.99697927	6.04857542	25.70160025	293.15	293.1529002	295.9930734	295.9898028	295.9948164	295.9964627	295.9970868	295.9974027	295.9977143	295.998046	295.9983998
19.80955375	6.911621834	25.53954589	293.15	293.1592029	296.3254713	296.441286	296.447823	296.4496083	296.4505365	296.4512876	296.4520194	296.4527549	296.453495
17.15995256	6.242477972	26.28698833	293.15	293.1738796	295.4661264	295.4685599	295.4695712	295.4701368	295.470555	295.4709624	295.4713891	295.4718355	295.472299
21.21648846	8.825020507	22.92233654	293.15	293.1502571	293.1666065	304.5027371	304.724808	304.7825968	304.7926339	304.7957324	304.7976156	304.7993738	304.8011646
7.629167817	16.60105665	25.5400514	293.15	293.2139455	304.535852	304.7892075	304.7986144	304.8046016	304.8066224	304.8087174	304.810692	304.8126919	304.8147253
7.62595819	15.32042344	26.51929708	293.15	293.6015561	299.8711871	299.8971541	299.9002853	299.9020736	299.9031641	299.9042858	299.9054082	299.9065603	299.9077414
14.40432196	12.433584	24.34048358	293.15	293.156531	301.9291465	303.9848136	304.0845083	304.0923456	304.0959419	304.0985921	304.10061	304.1025959	304.1046018
13.75635154	12.2882066	25.61344718	293.15	293.1936238	299.67281	299.627232	299.6298801	299.6327198	299.633807	299.6348181	299.6357862	299.6367797	299.6378031
9.927886965	13.98783307	26.93863365	293.15	294.897732	297.9269423	297.9608373	297.9632441	297.9643553	297.9651798	297.9660069	297.9668308	297.967669	297.968522
15.91125072	9.21850249	24.63515811	293.15	293.1560614	299.4550642	299.6294894	299.6574971	299.6629486	299.6648654	299.6661747	299.6673894	299.6686026	299.6698268
15.01468543	10.68576946	25.14347706	293.15	293.1724662	299.4423308	299.5089779	299.5344034	299.5379646	299.5392109	299.5402462	299.5412073	299.5421878	299.5431968
18.0326088	9.086456239	24.70315615	293.15	293.1554619	299.1644748	299.2195387	299.2508119	299.256409	299.2582608	299.2596859	299.26101	299.2623283	299.2636503
17.54719329	10.26101693	24.57995032	293.15	293.1514867	300.1147834	300.5190624	300.5658873	300.571066	300.5727795	300.57374	300.5746283	300.5755668	300.5765654
17.63807682	8.010872615	25.59613482	293.15	293.1635187	296.8519774	296.9072191	296.9165892	296.9182236	296.9190919	296.9198158	296.9205272	296.9212467	296.9219761
15.72658028	7.752339297	26.86580097	293.15	293.8236466	295.3837159	295.3899906	295.3917577	295.3922452	295.3926015	295.392942	295.3932894	295.3936468	295.3940142
15.06677629	9.298586705	26.1496101	293.15	293.1902303	296.7281509	296.7597354	296.7659633	296.7669955	296.7676077	296.7681616	296.7687139	296.769279	296.7698582
15.90641571	8.172882424	25.79568314	293.15	293.167652	296.7513019	296.7532517	296.7597957	296.7610348	296.7616904	296.762249	296.7628083	296.7633806	296.7639674
14.36296015	9.9990669	27.07505541	293.15	294.5524638	295.8892877	295.8901894	295.8928889	295.893688	295.8942457	295.8947793	295.8953073	295.8958413	295.8963821
12.70199552	12.45585036	27.10483321	293.15	295.1637534	296.8249491	296.827485	296.828765	296.8297666	296.8304154	296.8310559	296.8316951	296.8323454	296.8330074
23.06586504	5.759981502	25.79681674	293.15	293.1561096	295.5958911	295.6302606	295.6327475	295.6334075	295.634023	295.634422	295.6348115	295.6352161	295.6356332
24.24652915	4.946161145	26.28454701	293.15	293.1694754	294.9618395	294.9691355	294.969761	294.9703084	294.9707558	294.9710999	294.9714418	294.9717933	294.972152
25.64363619	3.717099694	26.14243912	293.15	293.1497157	294.7557599	294.7769461	294.7768642	294.7776971	294.7781237	294.7783505	294.7785836	294.7788418	294.7791195
26.91361506	4.322804175	24.21672858	293.15	293.1508071	295.6299547	296.8353536	296.8602283	296.8646411	296.8705625	296.8718116	296.8726191	296.8734739	296.8743081
25.49656596	4.95842606	25.50013748	293.15	293.1502099	295.5541044	295.5972788	295.5989889	295.5999173	295.6007332	295.6012426	295.6017226	295.6022086	295.6026963
27.94524403	3.979093977	25.22148328	293.15	293.1534637	295.4254229	295.4825946	295.4935551	295.4939991	295.4950009	295.4953055	295.4955742	295.495868	295.4961802
25.24915285	4.956915052	24.15500103	293.15	293.1518215	295.7112853	297.3300906	297.3647037	297.3676201	297.3704698	297.3712418	297.3717976	297.3724044	297.3730311
27.75314838	5.987629725	22.64066022	293.15	293.1500785	293.2045476	301.1079794	301.5398823	301.5574378	301.5724403	301.5749994	301.5759486	301.576889	301.5778371
29.95846003	5.352036041	23.28963782	293.15	293.1502451	293.2750973	298.8772625	298.930668	298.9256873	298.9356345	298.9368945	298.9377114	298.9385038	298.9392991
30.51398622	5.285855835	24.37596621	293.15	293.1508232	296.1044592	296.8123258	296.8241996	296.8252984	296.8269321	296.8273968	296.8278257	296.8282751	296.8287508
29.3488698	5.89825766	19.82835339	293.15	293.1500075	293.1569047	293.2394378	318.2462514	317.7909341	318.063533	318.0825411	318.0877806	318.0910103	318.0939019
29.76461293	5.623664502	21.5606786	293.15	293.1500474	293.1713032	304.7697402	305.172429	305.1011988	305.1418414	305.1461863	305.1485104	305.1505572	305.1525448
28.78458494	7.602517515	20.35332083	293.15	293.150016	293.1547746	293.1311089	318.0408598	318.0959516	318.1555705	318.1662784	318.1706834	318.1744836	318.1782772
33.1306533	5.081096139	22.03110585	293.15	293.1500639	293.1325018	301.9736795	301.9272139	301.8302376	301.8754134	301.8787626	301.8811503	301.882779	301.8843079
32.45598133	5.341864345	23.63885067	293.15	293.1503409	293.7064777	297.8721147	297.9380719	297.9374707	297.9422006	297.9429167	297.9435341	297.944108	297.9447012
31.56206016	5.868706929	22.34723469	293.15	293.1500962	293.1970178	301.5748109	301.8780914	301.8498133	301.8660294	301.8680614	301.8695637	301.8708898	301.8722165
29.20483523	4.563438679	25.72604314	293.15	293.1457196	295.126834	295.1555805	295.1580897	295.1585405	295.1591732	295.1594962	295.1598135	295.1601472	295.1604952
28.5491572	3.776841795	26.16821027	293.15	293.1511944	294.6783315	294.696557	294.6968571	294.6974725	294.6979998	294.6982701	294.6985333	294.6988086	294.6990943
31.47543352	3.779382134	26.16616356	293.15	293.1525289	294.604035	294.618997	294.6193538	294.6198186	294.620304	294.6205565	294.6208123	294.6210742	294.6213456
27.12208702	4.727127888	26.5812998	293.15	293.2870318	294.6411349	294.6559881	294.6571618	294.6575899	294.6579925	294.6582703	294.6585453	294.6588298	294.659121
25.20383037	6.22889521	23.86957071	293.15	293.1504294	294.6963599	298.6052891	298.6677104	298.6675088	298.6729889	298.674401	298.6754268	298.6764576	298.6774814
27.54707629	5.525076643	23.87290108	293.15	293.150513	294.6104909	297.9159526	298.0216413	298.0243611	298.0287304	298.0293992	298.0297305	298.0301176	298.0305318
28.6864154	5.357021213	25.07535315	293.15	293.1520489	295.9628399	296.0312416	296.0454865	296.0457301	296.0469566	296.0473738	296.0477465	296.0481373	296.0485433
28.11924391	5.403706364	25.96021512	293.15	293.155539	295.1828502	295.2085698	295.2119251	295.2122472	295.2127099	295.2129783	295.2132526	295.2135497	295.2138658
28.99635922	6.508195866	24.13757093	293.15	293.1504613	295.976618	297.9370255	297.9642482	297.9659914	297.969166	297.9701369	297.9709741	297.9718109	297.9726554
28.3000698	7.36508484	22.32558606	293.15	293.1500957	293.2233152	303.7712388	304.286796	304.3071673	304.3187735	304.3222111	304.3243644	304.3262964	304.3282067
21.33137798	7.591879234	24.20423103	293.15	293.1510975	297.1094257	299.1263858	299.1404496	299.1437088	299.1457793	299.1466008	299.1473304	299.1480794	299.1488643
19.95100927	9.881834426	24.45247622	293.15	293.1536582	299.6060269	300.3848172	300.4126634	300.4187745	300.4208629	300.4222471	300.4234754	300.4246966	300.4259331
22.98333714	7.171441661	24.77856263	293.15	293.1507395	297.4892399	297.5542127	297.5754307	297.5779396	297.5793617	297.5800621	297.5807085	297.5813639	297.5820354
22.87214702	8.065250488	23.40954753	293.15	293.1506328	293.267169	301.6458231	301.6840434	301.6951222	301.7014163	301.7026302	301.7034989	301.7043466	301.7052448
20.00350223	5.974727112	26.87422594	293.15	293.6829598	294.8686353	294.8733423	294.8743031	294.8747689	294.8751144	294.8754247	294.8757378	294.8760574	294.876383
20.1926896	8.299422481	25.35596536	293.15	293.1572065	297.2818161	297.3100256	297.3258551	297.3274686	297.328322	297.3287883	297.3292299	297.3296967	297.3301946
21.45065086	6.916073514	25.9084872	293.15	293.1513592	295.8930802	295.9355239	295.9380341	295.9387233	295.9392223	295.9396418	295.9400689	295.9405128	295.9409725
24.49914993	6.315758865	25.43429755	293.15	293.1554669	296.0490723	296.1473812	296.1581943	296.1596848	296.1606464	296.1611613	296.1616374	296.1621266	296.1626252
22.84753362	6.075219348	26.65918924	293.15	293.4032721	294.9735548	294.9807376	294.9815584	294.981885	294.9821764	294.9824446	294.982726	294.983023	294.9833338
23.49514821	7.102977556	26.14952908	293.15	293.1675797	295.6488905	295.6656243	295.6684126	295.6690376	295.6695692	295.6700001	295.6704286	295.6708644	295.6713074
38.07280429	4.37671265	12.82885406	293.15	293.15	293.1500034	293.1497281	293.1584643	293.5235003	584.1541902	582.6834349	579.7577505	580.086023	580.0809117
33.72929705	3.840467569	16.85326469	293.15	293.1500003	293.1500977	293.1466287	290.4882932	344.8104786	352.0234487	352.0476892	352.340788	352.3476993	352.3359038
35.74256124	3.055262633	17.61815257	293.15	293.1500008	293.1504472	293.0976853	296.8435656	325.7643531	330.9022312	331.3558399	331.5282734	331.5650242	331.578613
37.84037779	4.148225432	15.33592365	293.15	293.1500001	293.1500557	293.1465466	293.2450191	377.3295265	394.8555983	395.7753509	395.6647694	395.6867826	395.6847455
38.58499269	3.029790849	17.59106243	293.15	293.1500015	293.1509425	293.0141923	296.1788752	324.0965531	329.1171971	329.4953448	329.4091658	329.4322759	329.4416082
36.92127839	4.143571133	16.2522743	293.15	293.1500002	293.150099	293.1375952	293.5695109	364.9064781	365.5384987	365.6331326	365.813	365.8504433	365.8742255
37.56747587	4.193176269	17.83054729	293.15	293.1500005	293.1502995	293.1419421	302.9737275	329.45649	331.4023314	331.6777963	331.6407416	331.6416266	331.6373
35.5153218	4.423372098	17.29041811	293.15	293.1500003	293.1501674	293.1219203	292.946275	343.322177	343.847382	344.353786	344.4486896	344.4600638	344.4601226
[truncated: 38,054 more rows]
